# Supplementary material for: The Level of Antibodies to Tumor-Associated Glycans in Gastric Cancer Patients Is Lower than in Healthy Donors and Reduces with Age
Source: Int J Mol Sci. 2026 Jan 13;27(2):800. doi: 10.3390/ijms27020800 (PMC12841265; doi:10.3390/ijms27020800)
Supplement: Supplementary file 1 [file ijms-27-00800-s001.zip]

Archive with 2 entries (2 files):
- Supplementary S1_Article_Nikulin.xlsx
- Supplementary S2_Article_Nikulin.pdf
