# Supplementary material for: The Level of Antibodies to Tumor-Associated Glycans in Gastric Cancer Patients Is Lower than in Healthy Donors and Reduces with Age
Source: Int J Mol Sci. 2026 Jan 13;27(2):800. doi: 10.3390/ijms27020800 (PMC12841265; doi:10.3390/ijms27020800)
Supplement: Supplementary file 1 [file ijms-27-00800-s001.zip › Supplementary S1_Article_Nikulin.xlsx]

## Sheet: Title
sp2 = C2 = -O(CH2)2NH2
sp3 = C3 = -O(CH2)3NH2
sp4 =Gly = -NHCOCH2NH2
sp5 =C8 = -O(CH2)3NH-CO(CH2)5NH2
sp9 = Bn = -OCH2C6H4-p-NHCOCH2NH2
sp10 = PEG2 = -(OCH2CH2)2NH2
GID	Glycan ID
Median fluorescent signal within the 6 replicates of each glycan is presented

## Sheet: Gastric cancer_clin data
Chip number	ID	Gender 1-male 2-female	Age	ТNM
10340316	1	1	60	I
10340317	2	1	64	IV
10340318	8	1	64	IV
10340321	17	2	75	II
10340322	20	1	59	I
10340324	21	1	79	I
10340416	29	2	61	IV
10340422	35	1	77	I
10340428	38	1	64	II
10340434	39	1	52	III
10340453	31	1	57	I
10340456	33	2	66	I
10340459	171	2	64	III
10340465	141	1	59	III
10340567	26	2	73	IV
10340570	136	2	80	II
10340582	116	1	52	III
10340583	133	1	64	II
10340594	198	1	60	IV
10340596	214	1	63	IV
10340601	296	1	27	III
10340603	43	1	52	IV
10340604	49	1	58	III
10340606	246	1	47	IV
10340608	46	1	58	II
10340610	81	1	54	III
10340611	252	1	80	III
10340613	75	1	35	IV
10340669	4	2	57	I
10340672	182	1	64	III
10340673	183	1	78	III
10340674	176	1	36	III
10340675	291	2	61	III
10340676	293	2	70	II
10340677	295		60	IV
10340678	297	2	42	IV
10340679	299	2	65	I
10340680	300	1	65	IV
10340708	128	1	69	IV
10340710	131	2	77	I
10340711	122	1	29	IV
10340712	109	1	61	III
10340713	105	1	78	IV
10340714	95	1	75	IV
10340715	87	1	54	I
10340716	86	1	48	III
10340823	301	1	43	I
10340825	106	1	62	IV
10340828	94	1	60	III
10340829	88	1	64	III
10340830	134	2	63	II
10340832	228	1	79	IV
10340833	223	1	53	II
10340903	238	1	57	II
10340964	196	1	61	III
10340965	280	1	29	IV
10340966	190	2	61	I
10340993	195	2	61	I
10340994	243	2	48	II
10340995	187	2	56	I
10340996	245	2	59	III
10341010	274	2	77	III
10341011	200	2	66	II
10341012	211	2	57	III
10341013	83	2	55	IV
10341072	234	2	75	IV
10341074	104	2	58	I
10341076	125	2	42	III
10341081	315	1	56	IV
10341084	212	2	38	III
10341085	101	2	53	II
10341087	263	1	73	II
10341091	91	1	77	IV
10341093	56	1	74	I
10341094	98	2	70	IV
10341095	185	2	70	III
10341096	194	1	54	III
10341098	23	2	67	II
10341101	19	2	62	III
10341102	3	1	40	II
10341109	34	1	73	II
10341110	7	2	51	IV
10341111	11	2	72	III
10341112	158	2	60	III
10341113	140	2	57	IV
10341114	169	2	43	IV
10341115	147	2	55	IV
10341118	146	1	60	III
10341119	149	1	78	IV
10341120	148	2	58	II
10341121	144	1	70	II
10341122	14	1	46	III
10341123	16	2	59	IV
10341125	28	2	63	II
10341126	15	1	64	IV
10341127	5	2	64	I
10341151	161	2	62	II
10341154	156	1	69	III
10341156	150	2	59	II
10341157	259	1	60	IV
10341158	157	2	62	II
10341159	162	1	60	III
10341160	153	2	65	I
10341161	168	1	72	I
10341162	166	2	53	IV
10341164	143	1	56	II
10341165	142	2	80	II
10341167	151	1	59	III
10341169	154	2	47	III
10341171	159	2	56	IV
10341183	160	2	62	I
10341184	170	1	72	I
10341188	167	1	60	III
10341190	36	2	34	IV
10341191	152	2	79	I
10341192	6	2	69	I
10341194	27	1	76	IV
10341201	264	1	60	III
10341223	117	2	61	I
10341224	173	2	75	II
10341225	267	2	52	III
10341226	89	1	58	I
10341254	235	2	72	II
10341281	269	2	68	III
10341282	132	2	68	III
10341284	270	1	60	II
10341285	96	1	71	III
10341288	119	2	54	I
10341290	278	1	62	III
10341291	220	2	56	IV
10341293	279	2	60	II
10341294	225	1	60	IV
10341297	177	1	59	II
10341302	175	2	59	II
10341304	44	1	54	III
10341305	179	1	77	IV
10341306	251	1	56	III
10341307	226	2	51	II
10341309	188	1	36	II
10341312	210	1	78	IV
10341322	124	1	60	IV
10341324	172	2	63	I
10341339	76	2	35	III
10341342	90	1	72	IV
10341345	61	2	49	III
10341349	12	1	67	II
10341350	304	1	66	II
10341353	305		43	IV
10341355	67	2	66	II
10341356	306	2	64	II
10341358	66	2	61	IV
10341359	307	2	80	I
10341361	30	1	58	III
10341364	40	2	73	IV
10341365	288	2	51	II
10341367	163	1	76	I
10341371	284	2	41	III
10341373	308	2	69	I
10341376	309	1	77	II
10341378	73	1	64	I
10341379	310	1	49	IV
10341382	311	1	57	IV
10341384	77	1	71	III
10341385	312	2	75	IV
10341390	69	2	62	III
10341396	58	2	60	III
10341400	65	1	58	III
10341401	213	1	57	III
10341404	192	1	57	II
10341410	294	1	37	III
10341412	70	2	64	III
10341416	45	1	48	IV
10341418	72	2	79	I
10341422	79	1	29	IV
10341423	60	2	65	IV
10341424	48	2	56	III
10341426	74	1	39	IV
10341427	272	2	48	IV
10341429	59	2	66	II
10341430	54	2	76	III
10341432	68	1	50	III
10341433	78	2	67	III
10341436	239	2	70	I
10341439	276	2	57	I
10341441	64	1	57	III
10341442	197	2	54	III
10341444	85	1	61	III
10341445	50	2	69	III
10341447	114	1	60	III
10341448	165	2	68	II
10341487	108	2	45	II
10341488	102	2	35	I
10341489	92	2	58	II
10341490	111	1	36	IV
10341491	110	2	59	III
10341494	113	1	70	II
10341495	120	1	65	III
10341496	139	1	78	III
10341499	231	1	52	III
10341504	227	1	56	IV
10341506	216	2	76	III
10341507	232	1	43	IV
10341510	222	1	66	III
10341513	237	1	67	II
10341517	236	1	58	III
10341520	215	1	69	III
10341522	219	2	69	II
10341538	217	2	62	III
10341548	62	2	49	IV
10341551	63	1	59	II
10341554	112	1	63	IV
10341560	103	1	59	II
10341566	138	1	63	III
10341600	174	1	58	II
10341603	184	2	69	III
10341609	181	1	61	II
10341641	218	1	59	III
10341644	42	1	64	III
10341647	221	2	49	I
10341740	129	1	75	III
10341742	123	2	57	I
10341743	126	1	67	III
10341744	107	1	60	III
10341749	135	2	77	III
10341780	271	1	59	IV
10341783	53	1	68	IV
10341786	265	1	76	I
10341802	118	2	69	I
10341805	100	1	39	II
10341809	240	1	59	II
10341811	137	2	79	II
10341812	57	2	73	II
10341815	275	2	70	IV
10341821	47	2	53	II
10341824	180	2	57	II

## Sheet: Healthy_clin data
Chip number	ID	Gender 1-male 2-female	Age
10340315	7	1	52
10340319	10	1	40
10340323	15	1	38
10340413	13	2	37
10340419	8	2	30
10340431	56	1	34
10340519	44	2	29
10340563	47	1	35
10340569	63	1	23
10340593	76	2	37
10340597	79	2	24
10340602	77	2	48
10340605	78	2	33
10340609	80	2	29
10340612	75	1	31
10340709	57	1	46
10340826	45	1	21
10340827	16	1	33
10340835	73	1	23
10340905	74	1	45
10341082	46	1	33
10341083	34	1	45
10341086	17	2	42
10341088	28	2	33
10341089	21	1	28
10341097	33	2	54
10341099	2	2	21
10341103	20	1	28
10341105	25	1	30
10341106	41	2	41
10341107	51	1	38
10341108	39	2	24
10341117	32	1	37
10341124	1	1	44
10341142	43	1	37
10341163	12	1	42
10341168	35	2	30
10341185	38	2	29
10341186	24	2	53
10341187	18	1	27
10341273	48	2	29
10341279	49	1	25
10341296	58	2	39
10341298	64	2	24
10341301	65	1	38
10341375	29	1	30
10341387	54	1	38
10341406	9	2	28
10341409	31	1	21
10341415	40	1	30
10341435	55	1	29
10341449	52	1	41
10341485	62	2	29
10341486	61	1	46
10341492	60	2	34
10341493	59	1	33
10341497	71	1	36
10341505	23	1	26
10341508	36	2	25
10341509	14	2	29
10341514	11	2	56
10341519	42	1	39
10341537	26	1	43
10341539	72	1	31
10341557	53	1	29
10341563	50	1	28
10341569	37	1	42
10341572	70	1	43
10341615	19	1	37
10341618	27	1	34
10341621	22	1	39
10341738	68	2	31
10341739	67	1	34
10341745	66	1	43
10341746	30	1	22
10341817	69	1	35

## Sheet: Gastric cancer_raw data_IgM
			chip number
GID	structure	trivial	10340316_g1h532	10340317_g1h532	10340318_g1h532	10340321_g1h532	10340322_g1h532	10340324_g1h532_g2l635_532	10340416_g1h532_g2l635_532	10340422_g1h532_g2l635_532	10340428_g1h532_g2l635_532	10340434_g1h532_g2l635_532	10340453_g1h532_g2l635_532	10340456_g1h532_g2l635_532	10340459_g1h532_g2l635_532	10340465_g1h532_g2l635_532	10340567_g1h532	10340570_g1h532	10340582_g1h532	10340583_g1h532	10340594_g1h532_g2l635_532	10340596_g1h532_g2l635_532	10340601_g1h532_g2l635_532	10340603_g1h532_g2l635_532	10340604_g1h532_g2l635_532	10340606_g1h532_g2l635_532	10340608_g1h532_g2l635_532	10340610_g1h532_g2l635_532	10340611_g1h532_g2l635_532	10340613_g1h532_g2l635_532	10340669_g1h532	10340672_g1h532_g2l635_532	10340673_g1h532_g2l635_532	10340674_g1h532_g2l635_532	10340675_g1h532_g2l635_532	10340676_g1h532_g2l635_532	10340677_g1h532_g2l635_532	10340678_g1h532_g2l635_532	10340679_g1h532_g2l635_532	10340680_g1h532_g2l635_532	10340708_g1h532_g2l635_532	10340710_g1h532_g2l635_532	10340711_g1h532_g2l635_532	10340712_g1h532_g2l635_532	10340713_g1h532_g2l635_532	10340714_g1h532_g2l635_532	10340715_g1h532_g2l635_532	10340716_g1h532_g2l635_532	10340823_g1h532_g2l635_532
4	GalNAca-OSer	Tn	1352	1554.5	123.5	1123.5	2020.5	1853.5	478.5	3282	4387.5	1556.5	1436.5	425	548	3339	946	1339	2976	415.5	1628	1375.5	7558.5	5562.5	349.5	1549.5	5896	1307	736	8353.5	820.5	857	2465	1688.5	2044	260	547	824	58.5	178.5	1189.5	2386	2047.5	1066	614	974	2784.5	663.5	510
5	GalNAca-sp3	Tn	5583.5	5245.5	795	1995	5895	8263.5	663.5	4054	782.5	2537.5	2539.5	5114	155	2484.5	3549	3308.5	9560	1273.5	2434.5	1869.5	16754.5	5246	357	2217.5	4252.5	3706	937	8211	469	665	5193.5	4383.5	126.5	659	2371.5	745.5	59.5	387.5	12507	1990.5	7733	3204.5	1549.5	1824.5	1786	2006	574
6	GalNAcb-sp3		2803	2618	273.5	4093.5	13282.5	4944	487.5	2201	595.5	1943	7664.5	6074.5	124.5	4457.5	3419.5	2046	3351	3417.5	1377	167	6475.5	6527	2560.5	3526.5	7762	1076	522	4797	763.5	6431.5	1817.5	3267.5	485.5	1572.5	754	1508	80.5	145	29988	732.5	9324	11343.5	734	2227	10749.5	1122.5	9233
14	GlcNGcb-sp4		264	1112.5	124.5	1515	1702.5	1854	617	2321	440.5	697	1296	10398	100	2072.5	4210.5	508.5	884	242	870	260.5	1244	2821	269.5	1722	1487	524	415.5	391.5	569	719.5	1708.5	647	146	174	241.5	772.5	60.5	222	880	336	681.5	448	169.5	421.5	570	515.5	273.5
17	Mana-sp4		337	1908	127.5	3722.5	1216.5	4343.5	695	4851.5	355.5	342.5	829.5	385	96.5	720.5	624	435.5	1114.5	307.5	442	187	1250.5	1942	203.5	2512.5	1233	536.5	414	391	481.5	780.5	1224	547	139	137	190.5	667	69	191.5	1050.5	405	858.5	518	139	446.5	699	507	277.5
18	Manb-sp4		316.5	1844	146	2964	1233	3790.5	461.5	4316	294.5	269	814	447.5	92	650	472.5	509.5	676.5	243	295.5	192.5	1065	2447.5	387.5	2190.5	1168.5	483	351	312.5	460	775	1239	584	90.5	133	227.5	764	56	210.5	1053	297	636	474	116.5	382	500	467	312.5
20	L-Rhaa-sp3		17507.5	5431	1982.5	5841.5	15221	7734.5	5353.5	8523.5	1900	4938.5	10369	52522.5	852.5	5112	9869.5	27252.5	31008.5	11678	14219	8617	45218	27651.5	5728.5	21262.5	17935.5	6023.5	712	21311.5	5763	7759.5	13085.5	22669.5	10331	1170	15593	8477.5	1235	675.5	43535	9107	24132.5	9738	12168.5	14173.5	13899	8300.5	4263
21	Galb-sp4		345.5	1978.5	124	3433.5	953	3274	580.5	3883	373.5	284.5	836.5	826.5	132.5	1254	570.5	493	581	214.5	449.5	199	1411.5	2240	207.5	2846	1269.5	604	544	323.5	494	800.5	1358	636.5	155.5	106.5	243.5	835	76.5	226.5	979	315.5	717.5	482.5	126	397	621	561.5	2446
22	GlcNAcb-sp4		270	997	109.5	837	688	1140.5	518.5	3390	191.5	189	542.5	454.5	86	419.5	316	2045.5	1062	203	368	567	1149	2823.5	203.5	1125.5	1388.5	1094.5	284	395.5	343.5	599	1193.5	430	88	275	181	531	61	131.5	1106.5	238	501.5	316	198.5	352	426	422.5	267.5
23	GalNAcb-sp4		313.5	1138.5	100.5	811.5	755	1366.5	381	3057.5	202	236.5	1367.5	548.5	88	503	460.5	431	960	305.5	518.5	196.5	2677.5	1245	1222	1702	1918	401	292.5	411.5	355.5	599.5	864	1039.5	136.5	88	178.5	663.5	68.5	123.5	1708	272.5	638.5	363.5	148.5	346	267.5	509	3844.5
26	L-Rhab-sp4		5343.5	4412.5	859.5	1465	5312	2810.5	4265.5	18169	566.5	2312	12673	24664.5	358	6845.5	2555	3047.5	22117.5	4217	1851.5	445	18269.5	8282	2584	3237	20970	5972.5	580	8092.5	1888	7388	4820.5	5003	10657.5	396	2894	2393	2962	551	22619	3345.5	11507.5	774	428	4354.5	2956	5270.5	4682.5
29	Fucb-sp4		245	1193	85.5	858.5	967.5	1413	254	4059.5	137	205.5	458	502	81.5	678.5	954.5	778	2333	219	197	130	1838	843	199	1014	726.5	288.5	214	360.5	312.5	2959.5	779	579	72	53	178	484.5	50	149.5	756	311	392.5	366	25910.5	318.5	343.5	372	217
32	GalNGcb-sp3		2245.5	4175	115.5	9005	2555.5	7715	253	2773.5	491	4435	9002.5	2607	177	1781.5	436.5	1112	1513	3742	2150.5	152	8262	6646	2452.5	3112.5	4686.5	1324	247.5	3918	499.5	3790	1455.5	1580	333	902	520.5	831	52	166.5	22075.5	288	1991.5	940	124.5	577.5	728.5	615	12286.5
33	Glc-2-NH2	-	286	1977.5	105	4174.5	1036	5068	872	5009.5	435.5	341	909	443	86	720	723.5	579	533.5	233	310	189.5	1225	2193	207.5	3166.5	1172.5	533.5	474.5	345.5	501.5	753	1340.5	628	108	125	292	814	63.5	204	988	342.5	787	529	147.5	417	604.5	547	249
34	L-Glcb-sp4	a-L-glucose	313.5	2024.5	115	3230	1049	3858.5	744.5	5027.5	304	287.5	826	353.5	84.5	610	471	477	677	202.5	238.5	184	970	1667	155	2154.5	1010	385	377	238.5	467	710	1381.5	601	93	134	275.5	799.5	39.5	243.5	989.5	309	615.5	432	169.5	356	612.5	538	288
36	Manb-sp3		484	1717.5	4904.5	9993.5	2230	13203.5	3474	17572.5	2152.5	4000	1018.5	18888	157.5	10694	2037	1197.5	3693	2769.5	1125.5	660.5	10196.5	6488	986.5	10962	4134	2584.5	1002	2858	1892.5	717	4163	1757.5	112	166	412	876.5	287.5	223.5	30829	515.5	756.5	365	21406.5	32602.5	4070	1003	951.5
37	3-O-Su-Galb-sp3		203.5	640	108	609.5	1224.5	918.5	282	4815.5	468.5	261	593.5	23403	78.5	526	705.5	308.5	527.5	1492	515	156	924.5	1599	174	991.5	979.5	371	240	268.5	313.5	672.5	892	565	156.5	70	168.5	565	49	115.5	592.5	248	345	261	128.5	305.5	466	327	213
38	3-O-Su-GalNAcb-sp3		464	437.5	4720.5	1068.5	63039.5	1122	2855.5	5217.5	353.5	373.5	1042	9767.5	349.5	3525.5	324.5	9755	10067.5	3414.5	717	2917.5	4208.5	1006.5	1599.5	1393	4544.5	499	906	2475.5	4807	621	6818.5	2356.5	167.5	921	206	9039	139	126	3078	24766	1016.5	4806.5	266	2472	7849.5	1286.5	1209
41	6-O-Su-GalNAca-sp3		22777.5	6777.5	1244.5	1662	11467	10533	834	4210.5	1808.5	2833	3490	11958.5	655.5	10475.5	3373	8463.5	12502.5	1411.5	3990	2465	18899.5	10772	873	4522.5	6880.5	11870	1414	24480	1979	1230.5	9100	13325.5	4120.5	3582	6769	6171	923	589.5	38007	4926.5	8780.5	3692.5	3465.5	7961.5	1714	4248.5	1197.5
43	6-O-Su-GlcNAcb-sp3		689	4002	252	529	15743	1853.5	1091.5	3955.5	298	608	1409.5	27720.5	464	1215.5	1197	2614.5	8615	1639.5	848.5	353.5	4520.5	7368.5	1475	6094.5	6779	4494	619	4312	3285	4184.5	11294.5	1418.5	4721	2609.5	1252	1206.5	404	992	5023	418.5	2590.5	1073.5	455	2181.5	3829	1281.5	11010
44	GlcAa-sp3	a-glucuronate	612.5	1672.5	120	1855.5	2019.5	3794.5	986	5349.5	242.5	295	3790.5	15774.5	102.5	1558	373	684	643.5	273	263.5	230	3722	43996.5	280	1462.5	2408.5	822.5	353	892	474.5	1377.5	1278.5	684.5	89	121	180.5	1641.5	155	214.5	996	277	682	470	934.5	470.5	503	435.5	324.5
45	GlcAb-sp3	b-glucuronate	235	1677	121	3063	997.5	2892	992	3073.5	733	440.5	868	9733	89.5	806	608	643.5	651	244.5	517.5	391	3751.5	2024.5	244.5	2136.5	1434	486.5	368.5	372.5	423.5	721	1209	658	181	172	280	787	244.5	183.5	940.5	329	670.5	446	151	414.5	544	522	393
46	6-H2PO3-Glcb-sp4		293.5	1831	119.5	4137.5	1144	6203	3246.5	6174.5	425	459.5	879.5	438	101.5	771	512	986	797	342.5	339.5	203.5	1265.5	24357	226.5	2631.5	1789.5	535.5	369	377.5	418.5	1096	1222	646.5	89	141	334	865.5	56	204.5	957.5	240	582	436.5	102	491.5	542	428.5	311.5
47	6-H2PO3-Mana-sp3		290.5	2437	157.5	2044	1352	2948.5	689.5	4570.5	284	260	742.5	5909	88	541	353.5	431	489	411.5	354.5	180	967.5	1503.5	191	1694	998	324.5	319	1156	454	1063	976.5	627.5	67	197.5	313.5	743	76	211	856.5	336.5	3790	397	145.5	380	804.5	431.5	961
49	Neu5Aca-sp9		2249	351.5	281	546	3569	911.5	159	4003.5	309	638.5	443	3587	447.5	1861	318.5	845.5	355	639	2249	186	1830	1978	207	2842	1444	344.5	216.5	1051	947	482.5	1092	361.5	89.5	1042	439	635	383.5	86.5	1274.5	153.5	1007	316	637.5	252	333.5	1512	1253.5
50	Neu5Acb-sp3		7254.5	4424	1811.5	611.5	1529	1285	973.5	3455.5	1820.5	1044.5	1154.5	10163.5	101	2023	3368.5	919	5829.5	6956.5	1580.5	4119.5	969.5	3445.5	542	858.5	1161.5	1888	254	322	426.5	6161	740	368	72	6262.5	209.5	519	750	167.5	1992	801.5	2015	1096	708.5	265	1643.5	704.5	10180.5
51	Neu5Acb-sp9		17208	7892	2063.5	449.5	3254	1374	596.5	3542	2166.5	3609	2596.5	1283	80.5	3460	9045.5	789.5	7219.5	6043.5	2597.5	4519	1133.5	4907	721	985.5	2938	3765	615	482.5	520.5	8944.5	860	762	164.5	6660	215	909	1204.5	317	8528.5	2948.5	2203	16613	2423.5	483.5	4263	1325.5	13113.5
52	Neu5Gca-sp3		209.5	770.5	91.5	685	1290.5	870	294.5	2831.5	189	189	1076	16442.5	87	948	217.5	520	425	162	1538.5	173.5	624	1965.5	253	886	1835.5	421	206	192	1392.5	427.5	1232.5	1273.5	707	90.5	412	530	85	123	781.5	350	456.5	293.5	169	317	1126	606	263
53	Neu5Gcb-sp3		701	1759	164	1217	831.5	1790	568.5	3977	186	198	513.5	5904.5	87.5	1087	333	972.5	554	323	1542	196.5	688	1755.5	203.5	1171	1287.5	404	317	299.5	441.5	1497.5	804	400.5	84.5	3694	246	685.5	52	198	834.5	266	573.5	427.5	205	396.5	733.5	464	663.5
57	Ribb-sp4		324	2079	149	2930.5	932.5	4235	746	5843	328.5	380	1109.5	490.5	108	817.5	517.5	525.5	779.5	244	265	345.5	1003.5	2381.5	209.5	2861	1142.5	399	364.5	370	446	1017.5	1573	637	95.5	145.5	239.5	784.5	74.5	256.5	1257	357.5	704	493	230.5	332.5	559.5	512	297.5
58	L-Fucb-sp3		503	626.5	119	486	701	1027.5	219	3187	97.5	217.5	725	5502.5	76	786.5	292.5	267.5	577.5	624	237.5	133.5	5556	1601.5	112.5	767	560	333.5	196	604	394	511.5	959	165	207.5	88	152	436.5	70	87	1585.5	194	354.5	681	200.5	403	543	1551.5	432.5
60	6-O-Su-Galb-sp3		697.5	1825	6987	1637.5	5055.5	2176	1184.5	4505	547	816.5	3767.5	12164.5	809.5	12974	4801.5	1822	6965	11317	2420.5	389.5	18797.5	16991.5	2065.5	25039	34315	20015.5	1444.5	2031.5	3179.5	835.5	14399	1086.5	3740.5	1941.5	1259	5692	340.5	179	10615	2940	6367.5	535.5	576	5005.5	4314	6210	4082
61	3-O-Su-GalNAca-sp3		1267.5	352	3312	9885.5	55511	9184	417.5	4817	841	751	986.5	15371.5	418.5	2930.5	393	9933.5	10007.5	1050	603	3249.5	4935.5	916	1456	7360.5	8784.5	333.5	283.5	3278	2693	3085.5	2234	1635	170.5	673	228	7591.5	216	101.5	2765.5	19217	8988	1355.5	708	2009.5	3716.5	2856	1213.5
63	4-O-Su-GlcNAcb-sp2		390.5	702.5	109	357.5	4041	818	1645	6042	1333.5	313	11452.5	16520	106.5	474	2898.5	800.5	1229	1437.5	2900	472.5	6482.5	2207	211	1549	4600	463	1172.5	1567.5	1890.5	1145.5	1996	814	106	597	357	1041	44	115.5	5381	1048.5	1746.5	638	550	938	3582	295	10946.5
64	4-O-Su-Galb-sp3		286	2095.5	90.5	758.5	846	1523	331	5502.5	183.5	410	692.5	17703.5	81	612	5173	348.5	1325	1638.5	513	194.5	7383.5	1154.5	216.5	1726.5	3942	381.5	281	2380.5	299.5	3292.5	786	373.5	88	618	169.5	1234.5	53.5	126.5	770	282.5	614	484.5	123.5	24416.5	2912	4834	648.5
65	4-O-Su-GalNAca-sp3		206.5	382	104.5	828.5	697.5	2323.5	263.5	4558	145.5	305.5	1392	3595	519.5	700	361.5	200.5	1552.5	442	225.5	144	3566	768.5	202.5	4372	1514	252.5	178.5	297.5	489	511	1395	1405.5	91	101	288	614	44	84.5	4220	207	1326.5	407.5	555	5893	483	386	371.5
66	4-O-Su-GalNAcb-sp3		352.5	980.5	73	301	2299	430.5	351	4782	122	502	1396	18176.5	51.5	1542.5	463	348.5	13117	542.5	201	137.5	2267.5	5177	207	767	5909	230.5	217	1170	429	892	1094	227	69	85.5	131.5	314.5	49	75.5	863.5	463.5	1317	200.5	987.5	2904.5	1271.5	242.5	966
67	KDNa-sp3		276	1490.5	121.5	2268.5	871.5	2434.5	1837	3660.5	187	246.5	737	7050.5	70	388.5	352	289.5	852	332	522.5	247	945	1495	180.5	6066.5	1084	391	346	362	393.5	578.5	900.5	545	116.5	159.5	292	731	76	184	952.5	251	508.5	385	205.5	310	848.5	436.5	262.5
68	KDNb-sp3		244.5	1601	136	1878	658.5	2548	348.5	4439.5	752	237.5	615	4185	57.5	380	331	251.5	498	219	1575	198.5	936	1221.5	157.5	1621	1077	385.5	327.5	397	348	560.5	862.5	487.5	91.5	171.5	218	678	50.5	191	867	315	579	460.5	179	340.5	528.5	432.5	299
72	Fuca1-3GlcNAcb-sp3		1615.5	2867.5	1540.5	2563	10865.5	15329.5	737	2885.5	843	5379	4821	14875	2351	6286.5	603.5	6587	4577.5	4675	4375	535	9393.5	11493	951.5	12806	13697	1463	2699.5	3917	14267	5379	2402.5	4521	1939.5	3445.5	5848.5	7015.5	1055	325.5	27030	2567	10029	12757	2742	11623.5	9090	6069	14587
73	Fuca1-4GlcNAcb-sp3	Le	1326	6451	3723	3494	11245.5	14171	1623	3924.5	1333	1751	4443	8803	175.5	4696.5	1932	7524.5	8143.5	1149.5	4485	1686.5	12096	17184	1918.5	5145.5	3761	7033	630	2294.5	5325	5306.5	1194	6887	5270.5	1388.5	15781.5	4462.5	2128	401.5	11713	4319	13509.5	8227.5	1584	6272	6825.5	5948	9629.5
75	Gala1-2Galb-sp3		3251	3790.5	1795.5	6993.5	51111	15635	5018	1522.5	1933.5	3648	9026.5	6195.5	143.5	1748	2833	3821	10795	1756.5	1492	454	11808	11056.5	4362	6628	6122	1176	169.5	18229.5	1589.5	4149.5	4708.5	7461	1567	2098	3511	1968.5	263	137.5	10088	446.5	1669	871	1516.5	6715	5804	1012.5	4069.5
76	Gala1-3Galb-sp3	Bdi	313	1430.5	209	1132	1812	1649.5	614.5	4759	302	1121.5	3022.5	18512	183.5	1680.5	1214.5	1529.5	913.5	10977	1427	192	5520	15940	197	1942.5	1257.5	497	241	445.5	1730.5	538.5	3829	804	74.5	113	187.5	1551.5	77	729.5	2121.5	5448	697	1576	217	829.5	556	1294.5	856.5
77	Gala1-3GalNAcb-sp3	Tab	1132.5	1051	1285.5	8321.5	3083	8945	718.5	5391.5	774	1230	1070.5	14943.5	44.5	891	9804	8106.5	7306	10546	1314	1511	4375.5	10822	240.5	6110.5	5659	813.5	699.5	2057	3532.5	1441	4395	1903	4007	1906	3303	5559.5	2178.5	327	3275.5	5597	5067	2473.5	6936	672	3119.5	928	3248.5
78	Gala1-3GalNAca-sp3	Taa, core 8	524	492.5	94.5	32714.5	56108.5	28448.5	2618	2499.5	1236	1145.5	562	9996.5	96	1180.5	3475.5	6397.5	3188.5	382.5	651	1491.5	1677	6690	1202	8400.5	5489	269	385.5	858.5	1340	917	869	870.5	475	338.5	889.5	3449.5	243.5	83	7096.5	949	6952.5	267.5	1544.5	489	506	3434.5	3277.5
80	Gala1-3GlcNAcb-sp3		9388	13245	3532	35997.5	19990.5	44676.5	2026.5	5307.5	5651.5	6567	6391.5	23075	1973	12933	4610	10149.5	15538	5388.5	6334	3075.5	22290.5	2969.5	1419.5	26149	6877.5	1580.5	1759.5	2859	17615	5678	4791	680.5	4837	1751	4365.5	13592.5	2323.5	1283	37134	7144.5	11462	2376.5	126.5	19974	10244.5	39721	14951
81	Gala1-4GlcNAcb-sp3	aLN	5027.5	11330.5	3164	13649	9010.5	17470	3221.5	12789.5	26290	6247	4503.5	23868.5	721.5	11317.5	4748	9559	9294.5	8393	8325.5	10597.5	9864.5	40365.5	3393	4317.5	9346	11457	249	7367	8110	3222.5	10763	4049	425	2753	4061	10268.5	1024	2556	14942.5	1524	7792.5	1585	6035.5	14223	5101	22058.5	5896.5
82	Gala1-4GlcNAcb-sp8	aLN	3367	9650	2260.5	14567	14792.5	15856.5	2600	12306	23374.5	5419.5	4114.5	27350.5	662	10214.5	5038.5	8951	8808.5	10900.5	7032	9554.5	8970	41404.5	3088	4014	8255.5	11340	289.5	6724	8980	2965	9835	4657	1150.5	2416	3162	9320.5	1064	2658	16536	2838	8211	1419	5363	14008	4099.5	22584.5	1700.5
83	Gala1-6Glcb-sp4	melibiose	375.5	2274.5	702	14995.5	2735.5	14985.5	4269.5	5551	1105	2620	5678.5	17435.5	247.5	1335	985	11372	2814.5	811.5	2578.5	548	4662.5	793.5	126.5	17494.5	1932	1196.5	506.5	1046.5	2820	1817	3383	1356.5	1901	194.5	4449	16927.5	875	508	1926.5	855.5	18163	642	376	1182.5	1807.5	5642.5	1318.5
84	Galb1-2Galb-sp3		792.5	2160.5	150	4551.5	16071.5	6977.5	1627.5	7572.5	654.5	1138.5	7251.5	10378.5	253	5131	388.5	3181.5	12005.5	5924.5	2978	344.5	6983.5	6816.5	754	4579.5	3164.5	1820	436	3561.5	1140	3894.5	34026	3862	2410.5	2137	349.5	2156.5	1159.5	984	9623	1355	3148.5	1157.5	822.5	3181	2024	1110.5	3833.5
85	Galb1-3GlcNAcb-sp3	Lec	1604	730	468	19378.5	2213.5	15790.5	571.5	1294	719.5	560	2399.5	20715.5	499.5	6633	591	8672	10341	5072	2675	171	13026	7986	611.5	33027.5	8605	631.5	7040.5	2165.5	19765.5	6877.5	2296	4453	3594.5	915.5	498.5	13396.5	81	1859.5	12434.5	1046.5	4487	277	320	14474.5	4902.5	12001	14818.5
87	Galb1-3Galb-sp3		2562	5696.5	209.5	2287	15084.5	4681.5	2123.5	7357	4115	4148.5	3869.5	23411	924	9058	5246.5	2705.5	3953.5	8641.5	2578	1718.5	8132	24251	1595.5	6247.5	9525.5	5522.5	1534.5	4142.5	526	3582.5	31777	1594	159	315	745.5	4542.5	3332.5	346.5	4222.5	1498	3489.5	2191.5	925	1485	1272.5	3224.5	1179.5
88	Galb1-3GalNAcb-sp3	Tbb	12269	1971	415.5	7501.5	6930.5	8875	2029	12652	2099	1992.5	3129	13563	777	2666.5	1815.5	13094	4503.5	646	1950.5	872.5	23030	5930	2441.5	6045	4797	4886	1890.5	4060.5	3263.5	2489	2181.5	2547	631	939	512.5	1089.5	2510	137	5193	1769	4742.5	3237.5	3118	8700.5	35944	2249	4710
89	Galb1-3GalNAca-sp3	TF, core 1	8400	612.5	688	4495.5	33175.5	6607.5	306	17263	430	894	3282.5	16448	115.5	1021	453	5676	3029.5	1803	840	386	7417.5	7712	2233	1650.5	3454	726	787	2983	912	2244.5	1614	1359	362	228	260.5	2331	87.5	81.5	4257	348.5	1497.5	471	4235	367.5	3467	888	2709.5
93	Galb1-4Glcb-sp4	Lac	1900	4814.5	133.5	1518.5	6593	2166	4072	3158	630.5	3407	2285	8865.5	308	11460.5	1109	399	3916.5	609.5	950	215	4894	2980	978	1918.5	1942	985.5	464	704	1918.5	741	1798.5	4066	1672	211.5	285.5	950.5	373.5	599	1506	430	1414.5	732	791	1460.5	2870.5	1173	1138
94	Galb1-4Galb-sp4		333.5	1552	382.5	1745.5	1076	2540	759.5	2503.5	222.5	541.5	779.5	5570	175	718	629.5	670	846	505.5	548.5	335	1192	1578	425	2036.5	2494	706.5	625	418	599.5	706	1067.5	500.5	133	97	406.5	2263.5	88	192.5	1375	353	538.5	1678	170.5	352	526	899.5	551.5
97	Galb1-4GlcNAcb-sp3	LN	194	509	373	288	1395.5	441	219.5	485.5	632	1125.5	735.5	5358	95.5	376	206	132	415	540.5	211.5	139	937.5	996	1215	836.5	901	356.5	189	310.5	2327	7905	1855.5	185	93	1576.5	108	454.5	52.5	87	913.5	508	743.5	673.5	412	555.5	894.5	556.5	5533.5
98	Galb1-4GlcNAcb-sp5	LN	146.5	466	340.5	288.5	1805	466.5	246.5	547.5	628	1027.5	634	22919	71.5	295.5	229	199.5	522.5	787	214	154.5	1129.5	972.5	1253.5	636	796.5	446.5	163	286.5	2752.5	8624	2174	154	82	2224.5	118.5	450.5	63.5	93.5	572	166.5	397.5	318	212	211.5	1242	243.5	8248.5
99	Galb1-4GlcNAcb-sp8	LN	138.5	298.5	73	226.5	720	349	115.5	372.5	187.5	308.5	216	5632	53	392	138	556.5	1150.5	3116.5	299	164.5	408	1736	1343	705	2722.5	574	164	171.5	370	7983	846.5	125	41.5	264.5	91.5	264	61.5	74	784.5	959	298	186.5	235	133	2206.5	501.5	279
105	GalNAcb1-3GalNAcb-sp3	para-Fs	971	2864	642	20648.5	3620	24987.5	5209	1473	536	5157	2213	10535	163	7014	6374	679	9450.5	2585.5	1939	4623.5	24569	9469.5	1936.5	8228.5	9554.5	1405	2382.5	9916	6273	3533	2987	5192	2430	695	5796	10679	5367.5	349.5	10783	910	4852	10535	3546	9104.5	13997	4464.5	4966.5
106	GalNAcb1-4GlcNAcb-sp3	LacdiNAc	228	2333.5	124.5	340	3582	480.5	255.5	1904	653.5	1178	1662	13270.5	298.5	814.5	809	1181	5129	1414.5	664.5	1550.5	5047.5	6232.5	1401	898.5	943.5	1653	816	1694.5	2751.5	5950	3181.5	856.5	90.5	2840.5	1455	1403.5	69	158.5	4574	1598	4170.5	2141	1482	1790.5	2583.5	987	6586
111	Glcb1-4Glcb-sp4	cellobiose	467.5	1849	115.5	3537.5	6918	7930	1395	5841	428.5	1303	3388.5	13785.5	321	1686.5	552.5	1760	2636.5	1128	859	657	2969	8446.5	721.5	2816	2451	558	1484.5	841	1730.5	743.5	2738.5	1536	329	136	2199.5	9154	73	169	2302	410.5	1082.5	836.5	169.5	647	892	507.5	2607.5
112	Glcb1-6Glcb-sp4	Gentiobiose	4330	1861	1166.5	4391.5	6534	8404	2913	13671.5	3108.5	1793.5	6977.5	10364.5	186.5	3571.5	4556	3151.5	9831.5	2883.5	2855.5	3255	6113	9516.5	1849.5	5103.5	6439.5	5376.5	1103.5	841.5	1699.5	1087.5	1333.5	2567	366.5	232.5	1091.5	5261	65.5	219	9472	568.5	2138.5	494.5	370	880	1762	1272	759.5
113	GlcNAcb1-3GalNAca-sp3	core 3	6618	7810	738	1428	16176.5	3078.5	5971.5	6495.5	1231	3266.5	3254.5	18008	414	7683.5	10233	8001.5	8753.5	5547.5	3580.5	984	19916.5	6355	7123	10131	10289.5	2441.5	10774	7475.5	3595	3245	4214	3495	291.5	1727.5	513.5	5865	236	340.5	6241	2526.5	11159	4483.5	9369	20945.5	18883	2726	4854
114	GlcNAcb1-3Manb-sp4		359.5	1208	123	1246	762	1562	1616	3093.5	189	224.5	893.5	5634	804.5	1945	372	604.5	4776.5	2520.5	597	2210.5	5076	1025	240	2961	1577	514.5	341	762.5	361	1498.5	720.5	696	552.5	503	305	4415.5	103	210.5	3778.5	275.5	2533	51867.5	127.5	310	445	424	3854
116	GlcNAcb1-4GlcNAcb-sp3	chitobiose	51321	10941	267	4449.5	6050	4687.5	3019.5	9517.5	1515.5	1410.5	7428	14507.5	1218.5	6724.5	4037.5	62173.5	8605	5316.5	4713.5	1246.5	9259	4529	1757	11623.5	6818.5	3614	11248	2953	3167	3486.5	7220.5	1892	248.5	968	1995	2079	501	3152	8889	674	6973	7634.5	2672	2532.5	3855	4859	16023.5
117	GlcNAcb1-4GlcNAcb-sp4	chitobiose	65535	14371	203.5	8361	5555.5	7563	1650.5	28380	744.5	1420	7559.5	17071	188	23251	3558	65535	5025	2372.5	1826.5	3501.5	10036.5	6440.5	413.5	13816.5	7136.5	6601	3849	2704.5	19567	3658	6269.5	988	205	1187.5	1327	1901	265.5	1704.5	22604.5	347.5	5233.5	7071.5	2768.5	2200	1718	2014.5	12651
118	GlcNAcb1-6GalNAca-sp3	core 6	5321.5	5380.5	918.5	1233	5161.5	7313.5	1556.5	5825.5	1632	3770.5	8930.5	17069	408	6668	27592	9625.5	13655.5	858	5680.5	1258.5	33210.5	12942.5	1793	14707.5	7592	2978.5	2492	16168	3937.5	8792	3962	8879.5	6630.5	3045	3761	10262.5	746.5	1333	15851.5	2798	10587.5	8691.5	1441	4918.5	2939.5	6238	5379
122	Mana1-6Manb-sp4		284	1197.5	127	2001.5	800	1972.5	648.5	2609	771	226.5	522	398.5	229.5	467.5	353	520	401	202	497.5	193	967.5	883.5	198.5	1526	1763	368.5	247.5	323	491	695	1065.5	456.5	83	120	202	631	58.5	166	2054.5	292.5	615.5	411.5	135	343.5	510.5	437	275.5
123	Manb1-4GlcNAcb-sp4		6317	1936	194	2083.5	8812	3740	899.5	8287	1692	9257	3982	18923.5	355.5	8352.5	3532.5	6058.5	3535	3375	3796	1045.5	22477.5	8685.5	657.5	16579.5	13510.5	1359.5	6658.5	4511	4788	4255	5943	1718	88.5	2436.5	896	1676	360	307.5	32868.5	2473.5	2467.5	674.5	6127.5	8424.5	19339.5	2335.5	1142
128	Galb1-4Glcb-sp4-Trp	Lac	2882	4955.5	176	724.5	1555	1141.5	4401	5063	2756.5	5017	1482	15674.5	533.5	13674.5	1777.5	600	8135	1502	915	296	3501	3030.5	570	1867	1295	594	342	491.5	2886.5	1282.5	3471.5	2638.5	2091.5	248	446.5	1099.5	550	1091.5	2860	507	2330.5	1795	1001.5	3447.5	5728.5	2739.5	854.5
129	Galb1-3(6-O-Bn)GlcNAcb-sp3		3299.5	385.5	94.5	350.5	1384.5	481.5	551.5	1228.5	184	149	388.5	3507.5	476.5	755.5	209.5	497	1023	463	259.5	155.5	776	1443.5	302.5	1376.5	1363	474	443.5	203	898	1284.5	1565	2165.5	1374.5	865	154	515	55	124.5	3483.5	201	685	175.5	133	271.5	1646.5	829.5	4118.5
130	6-O-Bn-Galb1-3GlcNAcb-sp2		4147	1122.5	785	1336	5804	1646.5	1721	2710.5	1546.5	663.5	2094	15538.5	325	3798	2317.5	7138	7159	3973.5	1792	245	8618.5	7991	848.5	22604	4768	362	3919.5	2766	12046	6232	3421.5	1644	2913.5	940.5	212	8052	216.5	1029.5	9375	332.5	3912.5	408.5	1589.5	11559.5	6421.5	16157	3991
132	Galb1-3GalNAca-sp5	TF, core1	11180.5	609	967.5	8360.5	47139	9444.5	498.5	17521.5	596	940	3437	25177	175.5	1303.5	532	6338	3522	2474	1102	478	7416	7955.5	2558	1799	3818.5	887	1013	3248.5	1819.5	3054.5	2582	1473	912.5	377.5	417	3003	92	76.5	4581.5	384.5	2441.5	741.5	5594	494	6470.5	1378.5	2812.5
133	Galb1-4Glcb-sp4-Ala	Lac	2691.5	5701	136	910	4259	1353.5	3038	2112	744	4039	1456.5	10120.5	305.5	13528	1619.5	499	7002.5	1213	1221.5	194	6000.5	2132.5	1170	1413.5	1839.5	843	354	776.5	2774.5	718.5	3188	3056.5	4436	188	368	1833	560	939	2314	529	1754.5	2112	1207.5	3469	4203.5	2871.5	1284.5
135	Galb1-4Glcb-sp4-Asn	Lac	440	2211	96.5	1261	1135.5	1076	1481	3802	288.5	1102.5	1625	838.5	281.5	6593	1003	421	4750.5	532.5	1137	211	3813.5	3866	745.5	1944.5	1511	1151.5	430.5	794.5	1144.5	691	1731.5	2913	771	212	450	852	94	837	1018	346.5	1107.5	586	315	1111	1787	730.5	1030.5
136	Galb1-4Glcb-sp4-Ile	Lac	2751	5511	109	668.5	1625	1068.5	3861	1412	765.5	4270	1525.5	14109	336.5	13406.5	1534	449.5	7335.5	1122.5	1003.5	250	5316	2387.5	1121.5	1229	1719	738.5	296.5	829	2513	965	1950	2725	2685	194	353.5	847	432	792.5	2657.5	504.5	1909.5	2091.5	972	3333.5	4653	2575.5	1015.5
137	Galb1-4Glcb-sp4-Nle	Lac	3037.5	5272.5	132	571.5	2354.5	896	4746	1491.5	887.5	5264.5	1585.5	16369	341	14233.5	1848.5	470.5	7434	1170	1052	278.5	6039	2471.5	1150.5	1385.5	2050	729	245	781	2746	1527.5	3331.5	2364.5	3876.5	239.5	429.5	1595.5	654	855	3026	635	2954.5	2336	1384.5	4591	5784	3507	910
138	Galb1-4Glcb-sp4-Val	Lac	2416.5	5830	107.5	721	1774.5	1127.5	3545	1688.5	685.5	3631.5	1314.5	12093.5	282.5	12981.5	1471.5	427	7439.5	1069	1132	222.5	5327	2380	1138	1497.5	1761.5	778.5	299	776	2557.5	669	2369	3330	2653.5	126.5	320	690.5	438	771	2381.5	530.5	1587	1581	1088	3065	3681.5	2099	1069
139	Galb1-4GlcNAca-sp3	LNa	2163	803.5	341.5	1990.5	14010.5	16678.5	7595.5	2165	1198.5	822.5	1555	7669	370.5	3449	1625	10388	2051.5	9588	920.5	183	15827	2898.5	1910	10958	3868	2074.5	374	7232	4672.5	3691.5	6157	5337	1603.5	788	2026	14363.5	1658	676.5	7397.5	298	12295.5	2698	1028.5	5183.5	2749.5	2066	2956
140	Gala1-3GalNAcf b-sp3		3383.5	8721	564	13147.5	19218.5	13367	818	8348.5	3476	1204.5	1060.5	18350.5	2855.5	8621.5	6280.5	65535	6001	1718.5	11768	3408.5	22041	10763	7281	12414	11441	8582.5	5096.5	28913	10874	30235	36516	4786.5	864	3744	23762	327.5	3353.5	5535	13173	4287	12314.5	3431.5	5452	3952.5	9573.5	22140.5	3474.5
142	GlcNAca1-3GalNAcb-sp3		5836	27565.5	1180	8366.5	65461.5	35024.5	6520	3908	2872.5	11222	3169	11368	916	8614.5	7755	7719	25284	4708.5	5856	2405	32304.5	16932	3815	26189.5	4943	1383.5	5974.5	16822	9382	8169	13477.5	23022	7891	10702.5	4818.5	9183.5	2492	3037.5	36173	58605.5	24043	17950.5	4540.5	28329.5	65535	4937.5	17184.5
143	Fuca1-2(3-O-Su)Galb-sp3		280	297	253	1048.5	1139.5	1311.5	464.5	1368	186	902	596	5776.5	81	2274.5	3575	739.5	611	2120.5	312	178	8971.5	3016.5	185.5	1502	881	309	645.5	742	4112.5	426.5	384.5	1016	318	77.5	122.5	874	100.5	86.5	1456.5	192	1240	1054	157.5	850.5	1699	358.5	620.5
145	Galb1-3(6-O-Su)GlcNAcb-sp3		2159.5	920	321.5	545	2703.5	1158.5	549	1259	208.5	518.5	1738.5	18340	405	1118.5	420.5	634.5	4602.5	932.5	713.5	354.5	3102.5	5289	1912	7477.5	4403	2134	408.5	3100.5	3011.5	5305	2523	1534.5	2598.5	185.5	107	1741	127.5	650.5	5379	307.5	1774	1143.5	457.5	2244	4580.5	3144.5	4815.5
146	Galb1-4(6-O-Su)Glcb-sp2		1015.5	1103.5	175	1206.5	3152.5	1621.5	2147.5	2767.5	1279.5	6037	2920.5	31396	585	6555	3745.5	3677	9962	3860.5	3546.5	2114	3833.5	15238.5	1008	3125	14699.5	2581.5	359.5	3492.5	1049	1745.5	6022.5	6317	2354	888.5	2372	6814	124	340.5	8877	2538.5	7231	2479	516	4080	1699	3480.5	834
149	GlcNAcb1-4(6-O-Su)GlcNAb-sp3		5907.5	2834	295.5	1296.5	16356	18896.5	2731	1492.5	740	2059	8283	9693	272.5	5994	1787.5	2141.5	11471	4898	1691	1003	14803.5	8143	236	4415	2332.5	1095	17614	2896	3411	1185	2804	6326	606	1494.5	1796.5	1904.5	1077.5	4347.5	2338.5	714.5	8482.5	2608	1265	3289	2478	6127.5	1228
150	3-O-Su-Galb1-3GalNAca-sp3		2037	363	600.5	6430.5	60718.5	5958.5	276.5	1255.5	168	635.5	382	680.5	64.5	387	1398	620.5	3165.5	1419	747.5	127.5	3485.5	2958	152.5	1435	2105.5	269.5	161.5	1643	722.5	2555	2404.5	189	70	67.5	105	871.5	60.5	78.5	3201.5	387	1787.5	465	13184.5	428	1507	1244	337
151	6-O-Su-Galb1-3GalNAca-sp3		1687	618	1131	4279.5	30146	4041	845.5	14795	509.5	888.5	2279.5	11289	101	4910.5	3851.5	6836	4652	1096	407	1186	12323	16100.5	2403.5	3877.5	6172.5	2191	8910	3103.5	5314	1408.5	2153	1689	2279	3021	736	4629	792.5	1669	13307.5	719	4465	746	6175	1996	8386	1543.5	5090
153	6-O-Su-Galb1-4Glcb-sp2		222	1566	192	760.5	2291.5	1086.5	796	2130	328	852	768	21482.5	125	2292	452.5	479.5	1153.5	931	501	171	2959.5	8129.5	1987	1450	5403	1651.5	354.5	5626	836	745.5	975.5	551.5	87.5	147.5	424.5	485.5	54	129	849.5	187.5	1150.5	621	416.5	543	1702.5	748	658
154	3-O-Su-Galb1-3GlcNAcb-sp3		2143.5	682.5	427	25502	2056.5	23580.5	854	1380	669	786.5	2517	21805.5	449	7146.5	545	6800.5	7604.5	3601	2259	132.5	15853	8178	876.5	41279.5	21632	1229.5	7502	3914	21518	5564.5	2163.5	4008	4200.5	1096	636.5	18037.5	92.5	1761.5	12837.5	4041	4737	434.5	199	14193	4393	12610	23697.5
156	3-O-Su-Galb1-4GlcNAcb-sp2		124.5	440.5	369.5	269	674	398	121.5	734	250.5	1038.5	555.5	19402	54	12361.5	1101	2974	380	2563	166	147	11155.5	1413	273.5	987.5	5725	396.5	171.5	2984	1963	202.5	167	131	84.5	2267	98	304	76.5	763.5	563	154.5	637.5	420	164	248.5	568.5	853	12998
159	4-O-Su-Galb1-4GlcNAcb-sp3		201	5703.5	137.5	1122.5	1509.5	1799	384	3719	948.5	485	7838.5	10988.5	159.5	1449.5	1926.5	1850.5	1313	1705	1304.5	188	65433.5	2669.5	1370	6207	5254	745	723	4653.5	770.5	5058.5	5815	732	622	2884.5	578	881.5	1159	117.5	2477.5	514.5	3034	1129	275.5	29281	6196.5	3322.5	12754.5
161	6-O-Su-Galb1-3GlcNAcb-sp3		2791	671.5	656	10373.5	1879.5	9661	296	2236	414.5	440	1556	7862	130.5	4610	465.5	2318	2815.5	3028	2062	179	7681.5	9879	776.5	26569	6025.5	245.5	3349.5	4529.5	13618	6270.5	2820.5	3508.5	1310	1081.5	278	13138	86.5	1596	8233.5	359.5	2919.5	339.5	498.5	15997	7851.5	8580	11323.5
164	GlcAb1-3GlcNAcb-sp3		12590	1730	425	1917	2911.5	3105.5	784	5206.5	11553	3032	4584.5	7891	1040.5	4154	19001.5	5454	7248.5	4458.5	3342.5	394.5	10048.5	7155.5	1060.5	23527	7640	802.5	4442	6507.5	11873	4254.5	3137.5	7896.5	654	1344.5	2472.5	9706.5	964.5	2877.5	11913	1599	8023.5	4629	1066	17921.5	2086	7587.5	11215
165	GlcAb1-3Galb-sp3		228	1566.5	86	2178	2112	2954.5	497.5	3542	647	214	573.5	8037.5	208	523.5	2828.5	616	1404.5	1528	618	446	8074.5	4532.5	333	1706	9125.5	449.5	1509	2288.5	418	4663	2682.5	979	169.5	104.5	297.5	6547.5	196	716.5	1295.5	326	3135.5	1187	3253.5	599	1054	385	2683
166	GlcAb1-6Galb-sp3		424	1523	3721.5	1981	6354	2141.5	1011	3661	1777.5	774	4873	10203	202	14947.5	7633	1400.5	1501	5828	2517	396	5488.5	22456.5	1675	9455.5	18176.5	17707	1150	1048.5	982.5	1197.5	2520.5	534	433.5	503	590	1306.5	2967	187.5	3095.5	340	3647.5	407.5	165.5	4458.5	631.5	982.5	2957.5
167	GlcNAcb1-4[3-O-CH(CH3)COOH]GlcNAcb-sp4		8794	2762.5	297	1093.5	2752	13905	1344.5	9529	631.5	1460.5	5073.5	5684	163.5	3187.5	894.5	1073	13846.5	1723.5	1197.5	200	16198.5	2969.5	517	10911	2363.5	1353.5	1805.5	2488	379	466.5	5322.5	1486.5	3754.5	1827	875	1859.5	482.5	212.5	6680	645	10049	462	1630	2045	3098.5	3623.5	893.5
171	Neu5Aca2-3GalNAca-sp3		828.5	910	1042.5	843.5	5302.5	1131	1654	2825.5	308.5	1044.5	2103.5	15072.5	113	1313	284.5	2057	3758	731	4722	168.5	1859	22351.5	212	10925.5	3418	1672	199	4903.5	252	473.5	4292	336	73.5	223	499	2598	818	94.5	4258	488.5	1014	1101	1317	1054	604.5	1758	1590
172	Neu5Aca2-6GalNAca-sp3	SiaTn	15128.5	2907.5	976.5	546	7981.5	5944	460.5	1983	235.5	1075.5	1186.5	807	89	8729.5	3120.5	879	4167.5	192.5	1467	933	6306	3982	200	1206.5	2377	2108	408	9443	400.5	241.5	5893	8860.5	251	265	10030	867.5	190	89	7634.5	397	2494	1481.5	1024	2927	528.5	742.5	554
173	Neu5Acb2-6GalNAca-sp3		14435	1743.5	2458	575.5	4593	6536.5	394	5626.5	936	1816	2625.5	428	98	1785	1070	1162	8508	6934.5	3406.5	4202	4626	10797.5	514.5	822	2976	2200.5	287.5	12722	1886	1300	1583	1024.5	209.5	2727	437.5	1805.5	1020	748.5	13585	1126.5	8633	16942.5	10345	1501.5	9294.5	2659	13083
174	Neu5Gca2-6GalNAca-sp3	Neu5GcTn	15995	3467	1100	881.5	7807.5	7415.5	675.5	2159	270.5	1363	1570.5	699.5	100	7252.5	3261	1099.5	4503	202	2786.5	1251.5	8939.5	5749	287	1034.5	2751.5	1924.5	542.5	11657	506.5	232	7043.5	10026	656	330	9369	1180.5	168	183.5	8526	549	2727.5	1583.5	1122	3507	589	639	226
177	3-O-Su-Galb1-4(6-O-Su)GlcNAcb-sp3		155.5	456.5	240	313.5	1015.5	445.5	428	777	971	455	843.5	7121.5	76.5	427.5	722.5	541	538	608	297	187.5	1702	976.5	936.5	985.5	453.5	771	392.5	315.5	2465	232.5	1422	152	69	3298	95	491	53.5	565.5	1308.5	233	974.5	1180.5	280.5	375.5	634	618.5	17791
178	6-O-Su-Galb1-4(6-O-Su)Glcb-sp2		265.5	1855.5	265.5	648.5	1006	957	262.5	1761	248	886.5	956.5	27341	88	899.5	2029	370.5	954.5	414	358.5	185.5	3561.5	8781	268	1506	4679.5	1588.5	236.5	7059	881	747.5	977.5	567	82.5	245	1791	509	76	136	1606.5	1094	1053	588.5	646.5	623	1378.5	526.5	1395.5
179	6-O-Su-Galb1-3(6-O-Su)GlcNAcb-sp2		3549.5	873.5	367	409	1633.5	1110	691	2283.5	350.5	1178	1313.5	16854	104	1284	395	964.5	5518.5	1500.5	593	367	3527.5	4105.5	908.5	5486.5	11211	2161	375	2123	2886	5345	2127	899	572.5	184.5	93	2445	78	552.5	6638.5	242	2070.5	473	941	12652.5	4079.5	1919.5	983
180	6-O-Su-Galb1-4(6-O-Su)GlcNAcb-sp2		272	366	315	433.5	1069	580.5	135	1677	935.5	888.5	619.5	19795	73	892.5	5859	636	760.5	2517.5	1260	314	1531	1366.5	212	1599	6301.5	1724.5	181	1827.5	386.5	1339	608	1067.5	90	1072.5	137	421	138	95	1885.5	294	1268.5	658	366	518	1602	1040.5	7584
181	3,4-O-Su2-Galb1-4GlcNAcb-sp3		1783.5	466.5	301	1454.5	8167.5	2372	813	3605.5	576.5	358.5	1327.5	4926	73.5	1446	1504	269	1622.5	712.5	182.5	566.5	4148.5	1704.5	1272.5	1159	3960.5	560	944	3173.5	1749.5	538.5	2742	438	138	1583.5	172.5	395	50.5	84.5	699	1648	1325.5	9714	204.5	321.5	372.5	2959	15938
182	3,6-O-Su2-Galb1-4GlcNAcb-sp2		171	286.5	70	384.5	1079.5	504	157.5	486.5	510	356.5	210.5	20000.5	45.5	270	1076.5	5857	246.5	1261	182	170	8886.5	1283	479.5	853.5	10029.5	2182.5	178	2862.5	258	187	2320	125.5	96	2223	103	270.5	88.5	66	381.5	193	297.5	238	114	103.5	225	815	10914.5
184	4,6-O-Su2-Galb1-4GlcNAcb-sp3		289.5	4913.5	233.5	624	1940	1096.5	581	7061	624	614	8782.5	9559	195	2456.5	2613.5	1750	2310.5	2349.5	836	219	65535	4217.5	441	2502.5	2510.5	681.5	885	6248.5	1116.5	3043.5	9292	860.5	505	2955.5	1192.5	2052	164	113.5	3384	711	3990.5	1471.5	297.5	6927	2129.5	4664	4889
187	Neu5Aca2-8Neu5NAca-sp9	(Neu5Aca)2	6241.5	453.5	95	1690.5	24753	1892.5	132.5	1141	104.5	182	433	424.5	59	2011.5	185.5	743.5	223.5	205	238	166	858	1033	215.5	980.5	725	254.5	200.5	204.5	327	201.5	223.5	190.5	301.5	77.5	107.5	317.5	56.5	83	503	189.5	239.5	407.5	116.5	187	280.5	475	244.5
188	Neu5NAca2-8Neu5NAcb-sp9		3499.5	2701.5	2178	607	3562	1249	632.5	8597	1313.5	3278.5	2868.5	592.5	121.5	2181.5	1605.5	2426.5	2649	5837	5624	748.5	1163	2095	558.5	1151.5	1674	2451	296.5	222.5	615	1177	725.5	348.5	98.5	113.5	167.5	550	467	175.5	1010.5	1855	643	357	729	151	308.5	297.5	7290
189	3,6-O-Su2-Galb1-4(6-O-Su)GlcNAcb-sp2		189.5	580	390.5	807	4279.5	1710.5	249	2320.5	1393	618.5	781.5	29860	105	628	393.5	264	765	1503	354.5	221	11653	2297.5	410	1655.5	6635.5	1460.5	319.5	1546.5	482.5	1187	3009.5	607.5	84	2297	151	562.5	78	105	422.5	255	483	368	127	284.5	562.5	677.5	11968
190	Galb1-4(6-H2PO3)GlcNAcb-sp2		269	844.5	92	2411	3821	1817	443	2386.5	257	1450.5	1296	641	91.5	907	267	498.5	753	1199.5	453.5	641.5	1033	1582.5	414.5	1061.5	890.5	822.5	4151.5	434	1720	451.5	829.5	338.5	140.5	132	138	456.5	539.5	92.5	572	240	977.5	1481.5	179	442	744.5	352	15388
191	6-H2PO3-Galb1-4GlcNAcb-sp2		337.5	1851.5	624.5	6318	1656	7360.5	943	1960.5	1511.5	2610.5	824	20112	181	2881	393.5	8144	1205.5	1911.5	881	244.5	13307	4329.5	512.5	1241	7605.5	3087	296	1070	834.5	1767.5	1268.5	691	612	10334.5	383	1940.5	276.5	85.5	1763	707	6947	2712.5	967	3847	979	3878.5	4914.5
192	GalNAcb1-4(6-O-Su)GlcNAcb-sp3		852	1391.5	136.5	295	715.5	1101	385.5	795	364	1113.5	3888.5	15516	222.5	1411	2549.5	2095.5	11371.5	1007.5	748.5	1616.5	62199	6986	1494.5	3193.5	1894	607.5	1551	11464.5	2524	896	3275	894.5	666	5517.5	441.5	1965.5	65.5	723.5	4796.5	662.5	5196.5	1128	14301	3341	2041.5	829	9216
193	3-O-Su-GalNAcb1-4GlcNAcb-sp3		1179.5	2317.5	16990	1258.5	36886.5	1843	8877	4494	1871	1380.5	2497.5	12392.5	747.5	7903.5	732.5	11474.5	11517.5	2353	1412	5610	7999.5	3637	3230	1907.5	2456.5	4614.5	641.5	15745	7305.5	1831	9676	2041	13515	9637.5	898	22928.5	472	1784	4767	17485	3274	4615.5	2417.5	3840.5	17500.5	13302	19020
194	6-O-Su-GalNAcb1-4GlcNAcb-sp3		726.5	4539	2208.5	335.5	5327.5	539.5	1673.5	1196	735.5	1730.5	2566	10033	286.5	2968	1612	1193	4533	2258.5	286	710	7993.5	5110.5	293.5	3685.5	1984	1586.5	1912	6101.5	1312	1461.5	1479	1750	421	356.5	977.5	1531	89	138.5	5253	435.5	5139	2694.5	7798	3040.5	1030	1920.5	1748
195	6-O-Su-GalNAcb1-4(3-O-Ac)GlcNAcb-sp3		1092	906	892.5	593.5	1252	874	1636	2541.5	762	1852	2280.5	14797.5	187	7030	2994.5	1669.5	3830	1899	1263	932	11577.5	16770.5	299	3314	1179	1046	2728	4949	1262	1693	3804.5	2485.5	460	600.5	143	2411	1410	167	5591	273	3253	2526	1545.5	3078.5	999	2107.5	801
196	3-O-Su-GalNAcb1-4(3-O-Su)GlcNAcb-sp3		1171.5	2168.5	19180	1809	65535	1937.5	10127	5303	1520	3988	2111	9024.5	425	8250.5	634.5	733	11139.5	3032	1463.5	4015.5	7984	3795	2801.5	6643.5	13087	3691.5	785	18759	4544	1653	9727	2925.5	15490	6755.5	793	21592	352.5	2077.5	5178.5	25403.5	3594	5691	2856.5	5093	20435.5	15905.5	23876
197	3,6-O-Su2-GalNAcb1-4GlcNAcb-sp3		1138.5	2691.5	18912.5	1782	52750	2521	7146.5	5167	1806	4620	2293	5406	731.5	8206	802	8992.5	10453	3661	1134.5	6533.5	9697	5147.5	2450.5	3079	16329.5	6094.5	723	18732.5	4873.5	1627	11610	2582.5	15105	8577	848.5	24742.5	311	1965.5	7127	25400.5	7068	6019.5	2728	3592	20556.5	15987	19050.5
198	4,6-O-Su2-GalNAcb1-4GlcNAcb-sp3		531.5	2870.5	150	242.5	2401.5	311.5	762.5	299	618.5	572	1146	4808	83	879.5	218.5	224	1815	344.5	115	802.5	667.5	3770	615.5	2339	1108	503.5	154.5	754.5	324	17023.5	2150	202.5	82.5	92	1217.5	557.5	49.5	65.5	2537	192	696.5	488.5	143	878.5	223	403	24113
199	4,6-O-Su2-GalNAcb1-4(3-O-Ac)GlcNAcb-sp3		877.5	998.5	1062	947	5439	972	1598	2869.5	343.5	1166.5	2290	13789.5	166	1527.5	297	2328.5	4176	735.5	4720	178.5	1589	23436.5	255	11384	3460.5	1967	184	5187.5	300.5	431.5	4593	406.5	85	233	513.5	2690	1128	90.5	4189.5	540.5	1360	1286	1343	1371.5	579	1690	1421.5
202	6-O-Su-GalNAcb1-4(6-O-Su)GlcNAcb-sp3		355.5	1258.5	451.5	429.5	1038.5	3507	473.5	1197.5	834.5	1901	4144	9148	104.5	1562	4687	1689.5	10419.5	1054	557.5	3684.5	29081.5	10096.5	214.5	4201	5543	1322	2149.5	10713	867.5	1426	2557.5	4472	3287.5	1049.5	1563	1112	91.5	247.5	5625.5	2252.5	3951	1890.5	15797	1539	1015	1766	1083
205	Neu5Aca2-6GalNAcb-sp3		7526	1722	631.5	668	6530	944	395	2016	659.5	933.5	1069.5	2132.5	212.5	944	2676	1605.5	2897	192	1460	114	2628.5	6639.5	272	3898	5061	284.5	1273.5	3029.5	2178.5	2628.5	2911.5	566	363	685.5	101	330.5	78	90	4608	1464.5	8087	4422	1684.5	1771	6021	1672.5	2397.5
206	Neu5Gca2-3Galb-sp3		13053	612.5	75.5	660	7679	734.5	380.5	715.5	126.5	242	313	11575.5	73.5	2824.5	197	665	285	177.5	1503	159	620	2127.5	181.5	974.5	1244	277.5	260.5	256.5	280.5	348	309	217	1019.5	88	339.5	403	45.5	80	432.5	179.5	286	189	128.5	205.5	412	281.5	215.5
208	Galb1-3GlcNAcb-sp4	Lec	269	904	96	940	919	1506	385.5	2885.5	191.5	179.5	724.5	461	2288.5	465.5	226.5	688	1359	208.5	438.5	173	2106	1003	191.5	1331	1694	362.5	267	759	500	580.5	648	913.5	734	81.5	182.5	393	60	129	760	269.5	478.5	335.5	167.5	308	416	335	192.5
215	Fuca1-2Galb1-3GlcNAcb-sp3	Led, H (type 1)	186.5	1323	157.5	601	716.5	1107.5	184	732.5	192	193	1810.5	5376	80	7791.5	1182.5	2885.5	7901.5	3820	1836	183	5258	4964.5	458	6637	2518	202.5	6161.5	317	8121	142	436	135.5	40.5	80	105.5	643	40	134.5	7389	276	609.5	1522.5	156.5	2112	783.5	882	245.5
216	Fuca1-2Galb1-4GlcNAcb-sp3	H (type 2)	187.5	428.5	77.5	299	601	473	163.5	515.5	788	966.5	392.5	3965.5	52	202	533	192.5	327	132	288	128.5	579	819	610.5	790.5	455.5	388.5	195	1487.5	270.5	203.5	896	143.5	55.5	91.5	105.5	333	93.5	80.5	393	118	316	148	195	104	186.5	183.5	1497
217	Fuca1-2Galb1-3GalNAca-sp3	H (type 3)	190.5	3484	193	1821.5	2726.5	2908	242	775.5	187	2609	1959.5	4623	60.5	8022.5	3429	999	1562.5	839	1720	156	2541	2314.5	186	1151	3179.5	574.5	311	198.5	1153	274	291	329.5	81.5	80	272	234	358.5	67.5	12130.5	460.5	12752	2678	232	3833.5	376.5	186	209
219	Fuca1-2Galb1-4Glcb-sp4	H(type 6)	503	1146	151	964.5	1829.5	1483.5	486.5	1791.5	233.5	5228	1585	1311.5	98	7076	766.5	275.5	2019	457.5	1120	204.5	1764	1226.5	369	1268.5	1276.5	597.5	313	171	481.5	432.5	1045.5	2236.5	277	164.5	198.5	881.5	159.5	191.5	1691.5	338	807.5	593	234.5	666	456.5	2107	995
222	Gala1-3Galb1-4GlcNAcb-sp3	Galili	1508	3032.5	921	2737	20058	3332.5	1504.5	2490.5	2098.5	2879.5	1690	7052	228.5	6975	480.5	3256.5	1896	3150.5	945.5	823	4068.5	12180.5	1850	3767	5303.5	1598	460	2785	4644	374	4785	900	1466	931	504	1765.5	942.5	299	7939.5	445	4990	1995	2000.5	766	3290	3909	10661.5
223	Gala1-4Galb1-4Glcb-sp2	Pk, Gb3, GbOse3	682.5	1464.5	920.5	1915	1245.5	3005.5	1133.5	4858.5	711	5581.5	6308.5	24151	130.5	6086.5	2049	8092.5	4454	2852.5	5225	8400	3604	5170.5	1148	1925.5	7519.5	1729.5	371.5	25128	4174.5	2353	10108	989.5	1287	522	3081	3483	155.5	292	4914.5	290.5	1922.5	7516.5	2896	1925	5157.5	9255	6139.5
226	Gala1-3(Fuca1-2)Galb-sp3	Btri	8488	3917.5	89	2548.5	4645	1660.5	446	2163	570.5	1922.5	275.5	4289.5	180	1588	9085	5676.5	321	10435	496.5	1190	392.5	7539.5	415.5	9945	7162.5	195	1049.5	429	5405.5	544.5	14491.5	2127	66	63.5	102.5	275	400.5	3553.5	491	144	10551	367.5	1793	1971	5719.5	3688.5	1723.5
227	Gala1-3(Fuca1-2)Galb-sp5	Btri	8808.5	4934	65.5	3057.5	6347.5	1756	253.5	2212.5	634.5	2011.5	193	24914	182.5	1820	9130.5	5137	268	8694	535.5	1042	340.5	7292.5	375	9595.5	6644.5	190	1001	483	5376.5	532.5	18206	2298	104	4832.5	508	258	971.5	4403	392.5	112.5	9842.5	379	1980.5	2669.5	6829	3889.5	7716.5
230	Fucb1-2Galb1-3GlcNAcb-sp3		1464.5	1187	294	2145.5	1737	2614	189	845	338.5	1124.5	881.5	7838	186	2597.5	349	2078	7945	3778	1979.5	122.5	8721	8887.5	561	18817	21338.5	1039.5	5642	580.5	15206	1228.5	1640.5	1381	912	804	166.5	8455	144.5	993.5	9513	264.5	1193	336.5	606.5	10056	9903.5	4472	4651
231	Galb1-4GlcNAb1-3GalNAca-sp3		1315	465	110	2242.5	3114	2266	696	1135.5	381	2671	3404	2560	157	1364.5	4724	282	2191.5	278	451	155.5	1503	5574	185.5	1365.5	4853	1494	2193	976.5	4039.5	549.5	1175.5	652.5	186	693	94.5	1576	87.5	82	994.5	352.5	1965.5	3556.5	2775.5	11072.5	1514.5	756.5	748
232	Galb1-4GlcNAb1-6GalNAca-sp3		4250	6432.5	793	669.5	2987.5	7873	738	1647.5	891	3543.5	2907	6693.5	234.5	4416.5	3581	5384	6126.5	592	2864	1119.5	15130	5645	1894.5	1156.5	2551	1242	516.5	13649	1291	3389.5	2220	6240.5	11491	2515	2856.5	1043.5	193.5	1238	14799.5	1957	5108	3475.5	1326	1847	2344.5	1890	279.5
233	Galb1-3(Fuca1-4)GlcNAcb-sp3	Lea	172.5	371	87	1112	620	1144.5	103.5	346.5	468.5	109	247	11568	457.5	272	177	141	253.5	107	318.5	147.5	304.5	514.5	105	904	403	161.5	175.5	163.5	191	5239	2027	167.5	163	64	100.5	212	465.5	72	614.5	117	194	554.5	117.5	92.5	803	181.5	211
234	Galb1-4(Fuca1-3)GlcNAcb-sp3	Lex	172	372.5	78	347.5	619.5	498.5	183	333.5	116.5	110	201.5	5546.5	53	270.5	121	148	213.5	709.5	155	160	310.5	548	127.5	859	431.5	350	199	170.5	188.5	244	217.5	148	202	180	91.5	227.5	52.5	68	690.5	148.5	224	159.5	108	119	202	186.5	277
235	GalNAca1-3(Fuca1-2)Galb-sp3	Atri	2446.5	294.5	604	806	8673.5	974	287	3626.5	370.5	7200	3368	264.5	315	8135.5	7108	612.5	27943.5	552.5	128	4885.5	13200	8837.5	112	586	381	866.5	188	173.5	207	187.5	407	185	3030.5	3963	517	193	58.5	74.5	42423	917	3614	2856	1477	662	190.5	216.5	237
236	GalNAca1-3(Fuca1-2)Galb-sp5	Atri	2629	293	616.5	879	9053	962.5	224	3733	483	7116	3211.5	22240	343.5	8371.5	7867.5	609	30590.5	550.5	220	5038.5	13394.5	8282	114.5	739	438	779.5	206	167	234	193.5	391	201	3273	3893	503	228.5	48	73	44934	846	3861	2823.5	1497	673.5	320.5	266	233.5
237	Fuca1-2(GalNHa1-3)Galb-O(CH2)3NHAc	ABtri	269.5	483	81.5	1536	652	1704	382	988.5	98.5	1271.5	585	239	101	672	5770.5	165	1206.5	148.5	212.5	170.5	636.5	954	154	970	594.5	277	226	181.5	228	272.5	195	266	359.5	189.5	148	242	39.5	87.5	8096.5	190	741.5	1188.5	723	641	201	185	245
239	GalNAcb1-3(Fuca1-2)Galb-sp3		354.5	528.5	359	6951.5	24847.5	7042.5	213.5	4355	254	2733.5	3670	15106	515.5	2556.5	1317.5	429	2116	3435	1011	518	9579	1142	7193	6581.5	4864	963.5	1784	4609.5	474	1150	6202	2456.5	1774	835	1358	1505	344	91	7253.5	612	4127	1551.5	819	5596.5	1661	2737.5	2780.5
240	Glca1-4Glca1-4Glcb-sp4	maltotriose	664.5	988	117	742	710.5	1334	759.5	1745	169.5	193	2973.5	3367.5	90.5	693	300.5	280.5	2988.5	491.5	1436	209.5	815.5	1863	189	1538.5	1021.5	336.5	321	208	404	569	548.5	3310	154.5	112.5	830.5	798	67	88	2130	263	433.5	253	172.5	269.5	352.5	347.5	275.5
243	GlcNAca1-3Galb1-4GlcNAcb-sp3		20576.5	28668.5	1093	11176.5	23223	12310	11058	12370	3470.5	10094	12817	17212	689.5	17596	3026	10604	18670	12197	5272.5	4014	32618.5	17255.5	4807.5	12241	19788	6392	1915.5	11745	10823.5	3432	18151.5	21428	7203	3057	5126	9822.5	2831	1038.5	36824	65535	32855	13984.5	421.5	8222	20919	19159.5	10963
245	GlcNAca1-6Galb1-4GlcNAcb-sp2		2979	20453.5	407.5	1364	3556	1670	7616	5554.5	3042.5	995	3330	19173	1391	1703	17259	1443	7451.5	3398	852.5	873	5189.5	5745	864	5498.5	18351	3346.5	734.5	4690	9359.5	549	13564	9477.5	13855	1290.5	1689.5	3514	660	90.5	4283.5	1376.5	4941	1526.5	6268	1753	820.5	587	3402.5
246	GlcNAcb1-2Galb1-3GalNAca-sp3		7903	1278	1449.5	10205.5	967	21160.5	6736	3346	912.5	2042.5	6108.5	11279.5	1377	8197.5	1305.5	9205	575	3336	2074.5	1470	19434.5	14496	311	778.5	9052	1181.5	782.5	7406.5	4187	3693.5	34561.5	5422	2285	3906	1211	8983.5	20319	288.5	13766	1587	7898	4496	699.5	5689.5	2021	10635.5	3203
247	GlcNAcb1-3Galb1-3GalNAca-sp3		1073.5	549	620	6143.5	27852	5929	119	2985.5	311.5	958.5	796	9931.5	93	2927	3491	1128.5	1817	437	1857	194.5	6478.5	6311	251.5	1059.5	2440	467	215	1080	1192.5	412	3081.5	518.5	86	371	224.5	2379	58.5	96.5	6651.5	515.5	6976.5	642.5	2045.5	423	773.5	488.5	223
250	GlcNAcb1-3Galb1-4GlcNAcb-sp3		118.5	901	77	290	609.5	392.5	189	353.5	414	511.5	1631.5	8222.5	56	368	314.5	2577	576.5	781.5	453.5	601	2151.5	1150	1095	717	502	546	210	342.5	91.5	332	2111	238.5	78	11301.5	95	271.5	56	115.5	1627	191	632	131	118	151.5	1718	136.5	8921.5
252	GlcNAcb1-4GlcNAb1-4GlcNAcb-sp4	chitotriose	3840.5	6722.5	366.5	4221	6053.5	4991.5	1943	5843	440	1308	7694.5	14557	228	6773	817.5	6242	9948	10064.5	4273	1655	2192	4107.5	284	5240	1911.5	5339.5	1464	913.5	3643	1289	3701.5	1143	391.5	425	1804	1210.5	264	1804	13930	587.5	7699.5	6187.5	6219.5	945	2876	5358.5	13193
253	GlcNAcb1-6Galb1-4GlcNAcb-sp2		407	718.5	81	347	666.5	487	978.5	1638	782.5	514	1938	20297.5	68.5	1188	13486	317.5	635.5	1156.5	1424.5	147.5	2473.5	2060	167	2042	4011	1262.5	1819	1913	392.5	1656	645	436.5	94	92	93.5	298.5	56	71	2450.5	8230.5	2179.5	505	474	454	741.5	986.5	970.5
254	GlcNAcb1-6(Galb1-3)GalNAca-sp3	core 2	1499	586.5	278.5	396	1418	886.5	253.5	17672	255.5	196.5	3048	14925.5	83.5	476.5	146	6555	6631	784	3410.5	155.5	5892.5	6533.5	2116.5	6224.5	3304	579.5	570	2463	2678.5	1136	1524	1306	288.5	121	100	9386.5	55.5	78	1347	193.5	1188.5	3981	2408.5	3451.5	1363.5	820	1505.5
255	GlcNAcb1-3(GlcNAcb1-6)GalNAca-sp3	core 4	6133	7108	599.5	865	17901	2306	5740.5	6400	626	673	3539	21442.5	211.5	6227.5	9429.5	7852	7730	5049	5194	761	16959	5675.5	5454.5	9786.5	8666.5	2540	8560	5640.5	3420.5	2447.5	3811.5	2254	652.5	2374	239.5	11174.5	425	340	3709	2749	3576	5584	7313	24523.5	13111	2205	7053.5
256	GlcNAcb1-4(GlcNAcb1-6)GalNAca-sp3		4925.5	18360.5	460	3457.5	8477	5911	2120.5	4905	2458.5	16016	8041	12936.5	2332	11695.5	1184	2845.5	9638.5	9239.5	4501	3842.5	15058	6842.5	3567	32986	3299	2627	288.5	12882.5	14800.5	769.5	8184	2363.5	3399.5	2140	1914.5	18513	8987	1154	13359	1050	10459	7230.5	1536.5	4326.5	2911.5	12054	4954
258	Mana1-3(Mana1-6)Manb-sp4		316.5	2043.5	123.5	4038	1139	4500	669.5	5313.5	391	324.5	801	725.5	84.5	583	757.5	604	611.5	248.5	281	201.5	1276	2224	207.5	3254	1145	446	446	329.5	419	773.5	1385	549	117.5	142.5	232	819.5	77	235.5	987.5	355.5	657.5	540	148.5	383.5	500.5	512	379
259	Galb1-4(Galb1-3)GlcNAcb-sp3		181.5	397	88	355.5	910.5	528	112.5	313	94.5	114	1343	7335	52	408.5	138	148.5	229	340	239.5	187	371.5	634	113	927	428	187	180	170	180	163	213.5	114	135.5	87.5	99.5	206.5	47.5	78.5	509	113	203.5	123	122.5	131.5	196.5	111	200.5
260	Galb1-3(Fucb1-4)GlcNAcb-sp3		128	250.5	80.5	306	860.5	387	112	981.5	85	217	173.5	6960.5	60	894.5	126.5	181	277	365.5	177	240.5	534.5	588.5	110.5	5581	468.5	225	454	175	184	195.5	183	160.5	87	131.5	303	296.5	58	71.5	1814.5	185.5	969.5	11158.5	196	124.5	408.5	167	911
263	(GalNAcb-PEG2)3-b-DD		3026.5	6522	389	8134	16680.5	8763.5	1352	1389	981	5608	10697.5	4141.5	334.5	6677	8621.5	3138.5	7992.5	8936	3180	224	8448	7269	3049.5	4139.5	9787	2290	836.5	3859.5	2976.5	6640	2257.5	5055	16662.5	2524.5	2317	5783	83	368	25861.5	2609	10243.5	17386.5	1233	5456	10348	1171	19551
264	Galb1-4Galb1-4GlcNAcb-sp3		406.5	3662.5	2402	4147.5	7920.5	4514	3370.5	2883	2504	2306	2736.5	10005.5	357	7654.5	2985.5	606.5	8211	1040	1969.5	269	16667	18205	2722	2410	4605.5	4188	1083	4631	3671.5	12721.5	6045.5	1810.5	6165.5	847.5	2210	10307.5	1306	2349.5	4068.5	767.5	6498	12367.5	3357.5	4612	1680	2956.5	16647
266	Gala1-4Galb1-4GlcNAcb-sp3	P1	510	1099	586.5	1057.5	3056	1103	694	2782.5	1500	3436	3883	15414.5	218	2644.5	2409	13304.5	4172.5	3535.5	4932.5	4658.5	8771	5367.5	1590	1789	4858	1450	458	14927.5	5998	8471.5	5391	811.5	4656	584.5	2885	3037.5	297	193.5	3823	197.5	3796	6649.5	3663	625	4538.5	2099.5	23688.5
267	GlcNAcb1-3Galb1-3GlcNAcb-sp3		1950	877.5	498	14052.5	38322	11927.5	281.5	1016.5	983	1359.5	1840	18402.5	407	6035	993	7692.5	11015.5	4425	2392.5	275.5	14627.5	7501	561.5	31514	17367	802.5	6808.5	1823.5	20683.5	4441.5	2560.5	2654	2401.5	889.5	255	12623.5	142	2142.5	12494	837	4273	320	2368	15865.5	12783	10952	11761.5
268	GlcNAcb1-4(Fuca1-6)GlcNAcb-sp3		10219	1281.5	110.5	5771.5	4135.5	5045	754.5	1412.5	424	1258.5	5915.5	10568	103	6614.5	961.5	1298	5007	3965.5	3432.5	1314.5	4996	3685.5	1628	2988	2167.5	403	3293.5	3161.5	1983	896.5	3528.5	2761.5	309	419	1526	928	213	3090	5528.5	623	10245	6458.5	210.5	1216	1333	3830.5	13761.5
272	Neu5Aca2-3Galb1-4Glcb-sp4-Cit		560	3475.5	120.5	533.5	757	813	2073.5	492.5	218	822.5	1288.5	550.5	64.5	281.5	229.5	174.5	1700.5	191.5	179	136.5	2768.5	2107	164	817	2155	242.5	202.5	960	890.5	188.5	196.5	604.5	76	80	142	299	71.5	68.5	1886.5	379	321	431.5	222	399	346.5	732	332
273	Fucb1-2Galb1-4GlcNAcb-sp3		1055	956.5	154.5	524	2063	777	472.5	841	712	2032	1347.5	4249	218	799	870.5	204.5	7996.5	172.5	384	145	1980.5	2503	1116	953	838	493	189.5	451.5	1536	8339.5	772	170	89	427.5	129.5	6581	45.5	97.5	636.5	213	789	708	186.5	231.5	9626	2479.5	5112.5
274	GalNAca1-3Galb1-4GlcNAcb-sp3		3224.5	11048.5	960	758.5	4465	9022.5	1788	6181	948.5	12432.5	5390	20903	708.5	18809.5	4298.5	20509.5	19623	4872.5	3854.5	7533	26529.5	10136.5	2080.5	5453.5	7441	902.5	543.5	9273.5	3183.5	1572	4582.5	3249.5	864.5	5529.5	3652.5	3441.5	222	191	28730	2225.5	14392.5	6753.5	2451.5	575	2465.5	10535	8681
275	GalNAcb1-3Galb1-4GlcNAcb-sp3		206	922	79	503	958.5	651.5	745.5	705.5	483	594.5	2025	7436.5	99.5	1112	575.5	264.5	1251	722	1009	181.5	3363.5	1668	1354.5	871	577.5	484.5	200.5	711	3480.5	699	2177.5	370	73.5	10097.5	162.5	353	63	93.5	1863	218.5	568	216	118	207	1397.5	333	7973
276	GlcNAcb1-4Galb1-4GlcNAcb-sp3		1262	13661	258	22041	6302.5	33259	1281	8663	3048.5	8146	5332	7801	932	20078	1197	4709.5	7312.5	2169	1840	3274	39230	10381	2341.5	5880.5	4590	10172.5	1300	6162	4880	9809.5	5485.5	2855.5	8727.5	1962	3427	6345.5	17526	1477.5	9048.5	3688.5	18189	4399.5	1331	4441.5	8299.5	6921.5	5377
277	GalNGca1-3(Fuca1-2)Galb-sp3	Atri(Gc)	910.5	417.5	99	903	3707	950	395.5	652.5	119	4273.5	1038	398.5	136.5	8451	7793	206	7882.5	227	1293.5	1824	2773	3763	134	865.5	456	358.5	194.5	207	244	192	216	185.5	2003.5	2041	164	238.5	38.5	67	38554.5	263.5	1759	3309	1167	144.5	234.5	204	220.5
278	GalNAca1-3GalNAcb1-3Galb-sp3	Fs-3	5371	24230	1230	23077	24451	50520	4243	16233	5513	9409.5	5086	17733	1030.5	9737	9148.5	19207.5	20869.5	13529.5	8436	11806.5	27371	8937	1276	20078.5	5697	690.5	1390	20165	13333	1847	13448	8025	7346.5	11606	5531.5	9906	892.5	4947	31536	4773.5	15370	6139	1397	40307	8067	8525.5	11837.5
279	Galb1-3GlcNAca1-3GalNAca-sp3		3359	7782	2111.5	23389.5	11164.5	19506	3854	4241	1792	3582.5	6905.5	7773	823	3607	4248	2325	8309	4106.5	416	171.5	13094.5	5508.5	442	3216.5	10802	2212	727.5	22013.5	11521	809.5	14312	3042.5	3157	4021.5	3319	7184	594	723.5	7811.5	12072.5	7926	1460.5	1198	10032.5	7262	3098.5	12908.5
281	Fuca1-2Galb1-3GalNAcb-sp3	H (type 4)	157.5	3770	89.5	2288	717.5	4071	482	567	187	999	1252	9894.5	71.5	7634.5	3949	403.5	480	715	977.5	150.5	1907.5	2582	255	1937	2138.5	1056	166	430	264.5	1901	201	664.5	832.5	74	1925	319.5	1990	112.5	10880.5	353	3953.5	4883	595	4530.5	904	455.5	731.5
282	Galb1-3Galb1-4GlcNAcb-sp3		3252	6203.5	650	6865	8706.5	7718.5	4916	9558.5	975	841	4239.5	32719.5	2541.5	9195.5	2958.5	3460.5	6739.5	3972	1534.5	4090	5734.5	15834.5	2003	5911.5	3908.5	2980	1838	13524	7299.5	3785.5	7430.5	2681.5	3567	7811	4291	8315	9779	748.5	10250	2419	7356.5	4152.5	2182.5	3663.5	5802.5	7283.5	9510.5
290	Neu5Aca2-6(Gala1-3)GalNAca-sp3		1536	705	122	22115.5	568	21006	382.5	393	391.5	782.5	512.5	16817	71.5	1122.5	1916.5	2525	677	131	150.5	159.5	1694	2716.5	1338.5	3283	2395.5	885	202.5	191.5	402.5	171	356	644	48.5	169	145.5	1562.5	53	74	874.5	684.5	3900	220.5	1505	127.5	315	171	879.5
291	Neu5Acb2-6(Galb1-3)GalNAca-sp3		2251.5	1023	1038.5	560	5656.5	1009	1195.5	18534.5	840	938	3254	406.5	73.5	1104.5	745	4696.5	4824	5871.5	870.5	3442.5	6401.5	13607	1686	2196	4360	1932.5	2093	15179	792	3505	3327	1155	680.5	5722	119.5	531	61	93	15701.5	980	1642	7031.5	3661	286.5	7530.5	2863.5	2026.5
292	Neu5Aca2-3Galb1-3GalNAca-sp3		473.5	246	385	6759	43484	6241	208.5	319	196	637	188	492	38	223.5	279	381.5	2819	334.5	468	120	1090	2501	121.5	1046.5	1730	221.5	174	504	398	190.5	195.5	138.5	69.5	75.5	84.5	337	54.5	62	417	185.5	779	258.5	132.5	272	927	569.5	186
294	Neu5Aca2-3Galb1-4Glcb-sp4	3`SL	983	3407	104	577.5	737.5	980.5	1889	487.5	218.5	2003	4477	709.5	81	283	358	190.5	3678	383	275	150.5	3052	1462.5	138	1036.5	2442	233.5	218.5	874	988	197.5	192	464.5	571	113	195	351.5	56.5	76	5310	641	411	533	156.5	490.5	338	1254.5	311.5
295	Neu5Aca2-6Galb1-4Glcb-sp2	6`SL	187	446	84.5	414	654	584	270.5	581	102	116	266	26128.5	60	201	166	285	402	112	196	162	441.5	1164.5	174.5	896.5	1124	440.5	192	180	308.5	231.5	186	126.5	63.5	60.5	90	284.5	84	84	406.5	151.5	280.5	182.5	132.5	121.5	203	200.5	224
298	Neu5Aca2-3Galb1-4GlcNAcb-sp3	3`SLN	116	272	63.5	266	4229	329.5	140.5	319.5	101.5	972	349	1025.5	43	192.5	103.5	101	245	167	192.5	151.5	717.5	542	818	900.5	501.5	352	152	344	1121.5	182	368	154.5	56.5	977.5	97	215	46.5	470.5	383	107.5	478.5	173.5	108.5	107.5	198	264.5	11129
299	Neu5Aca2-3Galb1-3GlcNAcb-sp3	SiaLec	2400	621.5	362	27012	2164	24347	474.5	940.5	739.5	924	2453	23446.5	464	8015	634.5	7599	8708.5	4656.5	2225.5	166.5	15085	8154.5	760	43814	23690	1189	7130	3625.5	23856.5	5734	1887	3125	4417	1284.5	780.5	20726	139.5	2404.5	11991.5	1578	5372	338	157.5	14792	5010	12406	29047.5
300	Neu5Aca2-6Galb1-4GlcNAcb-sp3	6`SLN	183.5	357	172	340.5	826	401	152	293.5	99	112.5	183	4360.5	44	204	138.5	121	213.5	98	175	175	418	638.5	172	992	784	219	195	165.5	187.5	179.5	185	134.5	72.5	83	108.5	297.5	44.5	75	524	114.5	209	116	112.5	109.5	196.5	190.5	199.5
303	Neu5Gca2-3Galb1-4GlcNAcb-sp3		132	373.5	71.5	266.5	5551.5	320.5	153.5	327.5	104.5	837.5	360.5	2001	32.5	178	112.5	121.5	292	190.5	445.5	151	839.5	489.5	757	692	444.5	306.5	180.5	268	1265	178.5	436	132.5	54.5	995.5	93	210	49	257.5	402.5	109.5	437.5	162	104	97	276.5	263.5	11142
304	Neu5Gca2-6Galb1-4GlcNAcb-sp3		157	377.5	169	331	806	423	196.5	232.5	108	126.5	264	3330	67.5	220.5	161	210	199	100	573	116.5	351.5	690.5	163	911.5	1838.5	264	188	184	190	188	203	152.5	71.5	76.5	89	301	42.5	69.5	419	143	252	163.5	120	175	206	185	229.5
305	Neu5Gcb2-6Galb1-4GlcNAcb-sp3		719	321.5	242	424	615.5	554	166	488.5	93	685.5	3416	3665.5	57	896.5	176.5	599.5	198.5	114.5	408	140.5	317.5	2355.5	105	839.5	1814	494	184.5	187	189	881	1629	148.5	65.5	15185	112.5	811	1446.5	76.5	464.5	110.5	5239.5	144	2607.5	183	202.5	603	1585
309	Neu5Aca2-3(Neu5Aca2-6)GalNAca-sp3		278.5	250	78	542	32516.5	540.5	390	3246.5	75	209	194.5	326.5	101	2127.5	435.5	102	593.5	93	255.5	121	757	582.5	157	3056.5	839	224.5	188.5	602	726.5	2562.5	695.5	306	223.5	63	89	239	45	72	618.5	132	1430.5	622	117	105	188.5	963.5	184
315	Neu5Aca2-3Galb1-4(6-O-Su)GlcNAcb-sp3		180.5	1261	69	271	1191.5	333	226	391.5	187.5	923	479	4349.5	64.5	270.5	504	808.5	370.5	435.5	267.5	165.5	844	640	502.5	975.5	461.5	572.5	202.5	579.5	1652	192.5	650	131	56	1392.5	935.5	247	36.5	479	857.5	111.5	542	182.5	128	304.5	285	750	15364
316	Fuca1-2(6-O-Su)Galb1-4GlcNAcb-sp3	6`-suH(type 2)	200.5	400	78	299	1018.5	332.5	157	317	528.5	427	242	8903	111	455.5	242.5	118.5	578	351	294.5	148.5	405	731.5	198.5	766	599.5	321.5	184.5	248.5	206	286	1876.5	150.5	102	85.5	169.5	298	104.5	116.5	636.5	180.5	228.5	209.5	218.5	212	206.5	310	223.5
318	Neu5Aca2-6Galb1-4(6-O-Su)GlcNAcb-sp3		140.5	320.5	187.5	262	778.5	374.5	112	378.5	85	188.5	449.5	5233.5	58	276.5	969	140.5	937.5	295	201	184	687.5	1018	178	1557.5	4657.5	931	181.5	642	518	727.5	207	167.5	64.5	65	95.5	325.5	55.5	72.5	1155.5	119	291	124.5	107.5	548	532.5	489.5	189
320	4-O-Su-Neu5Aca2-3(6-O-Su)Galb1-4GlcNAcb-sp3		959.5	304	234	346.5	3726.5	454	239	5967.5	504	226.5	407	3458	177.5	1229	195	111.5	12001	415.5	184	175	1371.5	940	615.5	938	5985	436	261.5	518.5	834.5	3332.5	2484.5	1101.5	128	381	154.5	447	54.5	72.5	1126.5	2785.5	4018	898.5	679.5	334	466.5	606.5	775.5
321	Neu5Aca2-8Neu5Aca2-8Neu5Aca-sp3		224.5	387.5	85	715.5	5938	784.5	101.5	434.5	110.5	136	1480	12365.5	176.5	252.5	308.5	122.5	205	101.5	162	164.5	546	627.5	129	802	712	193.5	180	173	198	177.5	182	123	93	71	87.5	242	45	80.5	374.5	109	200	210.5	115	99	184	319	203
322	Neu5Aca2-8Neu5Aca2-8Neu5Acb-sp3		256.5	1209	819	443	616.5	537.5	213	2993.5	930	348.5	1060.5	1516.5	94	324.5	215.5	1421	1618.5	4785	9104	608.5	386.5	1248.5	297.5	979.5	888	277	795.5	199.5	325.5	1034.5	360	201.5	237.5	225.5	105.5	285	209.5	75.5	1005	158	689	1424.5	115.5	129	346.5	228	895.5
326	Neu5Aca2-3Galb1-4Glcb-sp4-Ile		528	2976.5	94.5	543	667	786	1486.5	637.5	211.5	332.5	1105.5	549.5	72	300.5	221	197.5	2647.5	146.5	203.5	156.5	2756.5	865	150	806	2370.5	239	206.5	590.5	658	215	189.5	247.5	76.5	82.5	122.5	285.5	57.5	68	2059	340.5	311	311.5	123	133.5	278	520.5	260
329	Neu5Aca2-3Galb1-4Glcb-sp4-Trp		534.5	3790.5	116.5	780	943.5	1273	2051.5	1985	296	519.5	1168.5	650	81	773	401.5	243.5	3575.5	424	757.5	191.5	2652	4241	163.5	1444.5	1391	365	327.5	402.5	1173.5	386	509.5	1053	85.5	106.5	198.5	493.5	47.5	112	1452	438.5	761.5	343.5	130	324	414	562	595
334	Neu5Gca2-3Galb1-4(6-O-Su)GlcNAcb-sp3		191	659.5	81	321	1074	503.5	413	687	187	961	547	3736.5	70	475	504.5	886	382.5	452	1020.5	194	1648	1342.5	468	1050.5	457.5	602	205.5	574	1623	197	760.5	185.5	69.5	1279	177.5	297	53.5	399	858.5	121	550	176.5	120	319	261	764	15396.5
337	GalNAca1-4Galb1-4GlcNAcb-sp3		4949.5	1199.5	783.5	1997.5	21779.5	3119	288	2056.5	1006.5	1170.5	2553	12646	228	1374.5	1118	3403	7918	830.5	9265.5	2054.5	12694	6562.5	1240.5	978.5	2422	3841.5	715	1580	466	5867.5	3620.5	1378.5	822.5	1331	2635.5	4107	97	99.5	10934.5	694	8787	4309	4511	727.5	2502	2629.5	3856
340	Neu5Acb2-6(Gala1-3)GalNAca-sp3		9297	2921	2401	14398	4226	13598	1018.5	5428	952.5	1438.5	3007.5	17252	1457.5	1931.5	1229	3670.5	7901.5	6897.5	3056	4159.5	2612.5	13747.5	1938.5	1764.5	2924	1494	421.5	7062.5	1389	1047.5	1424	666	201	6624	661.5	568.5	969	247.5	18814.5	1096	6002	17048	12588.5	186	8416	3707.5	14737.5
344	Neu5Acb2-3Galb1-4GlcNAcb-sp3		12241.5	2895	1138	330.5	1860.5	1163	294	3310	833	1038.5	902	564	101	1002	706	670	7211.5	5604.5	4112	5799.5	921	3573.5	1695.5	953.5	1993.5	1218	536	651	4460	1141	1358	1586.5	61.5	251	1099	376.5	79	373.5	11715.5	1140.5	7843	22381	1809.5	179	695	1677	8952.5
350	Neu5Gca2-3Galb1-4Glcb-sp3		440	865.5	80	418	4169.5	570	108	312	241.5	129	271.5	4038.5	62	200.5	154	885	213	231.5	546.5	161	375	593.5	1050	932.5	2381	245.5	201	187	340.5	187.5	161	123.5	62.5	65.5	888.5	252	43.5	74	473	115.5	252	127.5	110	166.5	234	2794.5	195
351	KDNa2-6Galb1-4GlcNAcb-sp3		512.5	486.5	365	579	784	797.5	262	894.5	112	259.5	3918.5	4697.5	55.5	235	220.5	175.5	401.5	190.5	242	178	441	2805	145.5	1073.5	2743	748.5	280.5	663	272.5	537	1670	241	76.5	14138	114.5	828	1172	103	1060	166.5	5542	211	150	238.5	545	367.5	7062.5
352	KDNb2-6Galb1-4GlcNAcb-sp3		209	1323	133.5	409.5	816	745.5	370.5	486.5	1311.5	159	306.5	5076.5	78	283	180.5	162	301.5	499	2851.5	197.5	964	811.5	244.5	1442	5006.5	390	250	575	362	294.5	264.5	181	92.5	75	122	301	77	80.5	441	192	342	254	227.5	201.5	295	339	282
353	KDNa2-3Galb1-4GlcNAcb-sp3		1599	400	95	396	874	913.5	475	620	142.5	373.5	428	984.5	60.5	310.5	173.5	135	1566.5	220.5	403.5	719	529	1439.5	1585	905	723	460.5	227	265	312.5	196.5	638	170.5	84.5	101	122	308	78	651	886	184	770.5	221	227.5	538.5	578.5	667	8204
354	KDNb2-3Galb1-4GlcNAcb-sp3		240.5	3771	157	600.5	6650	872	273	787.5	401	1932	668	2727.5	96	449	473	211.5	7652	271	5249.5	535	1043.5	1389.5	1234	3327	1407.5	506	303.5	614.5	1527	244	1702.5	278	77.5	860.5	258.5	309.5	90	97	662	330.5	1295	429	195	332.5	467	523.5	11630
359	Gala1-3(Fuca1-2)Galb1-3GlcNAcb-sp3	B (type 1)	8361	6348	461	2084.5	17371	1148	907	843	1095	2248.5	573.5	11480.5	525.5	2542	6408	8027.5	593.5	1676	1306.5	2036	791.5	2323	447.5	11924	8512.5	208.5	4116.5	262.5	6978.5	607.5	7689	2550	76.5	5193	454.5	370.5	65	4482.5	5109	209.5	5274.5	378.5	1924	4415	11859	4350.5	1896
360	Gala1-3(Fuca1-2)Galb1-4GlcNAcb-sp3	B (type 2)	10088.5	6799.5	72	2345	4692.5	1133.5	436.5	213	982.5	2014	188	8511	79.5	1999.5	7009.5	6301	795.5	315	694	1049.5	1097	600	1049	10192	8060.5	339.5	1362	2406	5398.5	471.5	9008.5	2534	55.5	4698.5	686	229	143	2531.5	429	108	6768.5	207	1875	2017	21201.5	3697	6617
362	Gala1-3(Fuca1-2)Galb1-3GalNAca-sp3	B (type 3)	7789	5638	487.5	3269.5	18739.5	2212	4182	3110	686	3508.5	2699.5	10517.5	227.5	5682.5	7772.5	7090	1972.5	581.5	1145	829.5	1591.5	2362	359.5	9490	17471.5	182.5	2135.5	608	7736	1209.5	7761	2471.5	105	5333.5	456.5	271.5	472	2463	4142.5	612	20166.5	1692.5	2593.5	4936	15254.5	4238	584.5
363	Gala1-3(Fuca1-2)Galb1-3GalNAcb-sp3	B (type 4)	9439.5	8165	174.5	2878	21871	1725.5	2253	1554.5	693.5	1801.5	438	10925.5	128.5	5241.5	7408	7296.5	359.5	483	1059.5	1147.5	455	717	322	10710.5	15069.5	526.5	1349	237	5833	823	8132.5	2266.5	73	6179.5	510	310	1632.5	4203.5	1301.5	279	13789.5	679	2042.5	5068	12930.5	4745	1826.5
364	Gala1-3Galb1-4(Fuca1-3)GlcNAcb-sp3		1152	2225.5	95	682	5780	848	3255	2422.5	214.5	1025.5	251	5412.5	79.5	4482.5	198	1569	529	1107	295	710	948	3709	707	4274	1587.5	1311.5	244.5	415.5	2762.5	300	2327.5	1223.5	302	1830	140.5	250	705	232.5	5143	183.5	1877	886	1049	1354.5	5012.5	349	604.5
365	Gala1-4(Fuca1-2)Galb1-4GlcNAcb-sp3		302	549.5	442.5	404	3885	783	498.5	594	1179.5	1574	4436	5679	86.5	1900.5	2364.5	7560	703	539.5	351	2247.5	7958.5	5580.5	1287	1568	4841	1939	553.5	17959	1401.5	499	8006	387.5	3994	627.5	1021	1796.5	407	109.5	1110	121	585	2120.5	350.5	897	663.5	1306.5	8442
366	GalNAca1-3(Fuca1-2)Galb1-3GlcNAcb-sp3	A (type 1)	2133.5	342	545	385	828.5	660	151.5	1352	149.5	8171	5066	4606.5	242.5	4853	5112	2424	30483	1877.5	731.5	5405.5	12109	13779	149	1277.5	894.5	903.5	2692.5	204	2215.5	182.5	345.5	195	87	3052.5	711.5	334.5	61.5	85.5	48281	1512	3159	3282	1876.5	1100.5	313	306	185.5
368	GalNAca1-3(Fuca1-2)Galb1-4GlcNAcb-sp3	A (type 2)	2202	304.5	551.5	212	601	323.5	100	1459	351	7749	5242.5	6925	451.5	5409	6826	109.5	31883.5	87.5	234.5	5977	13624	7229.5	486	791	371.5	1215	159.5	626.5	167.5	149	459.5	108.5	51	3311.5	875	534.5	96	78.5	51136.5	1701.5	3411	3850.5	1773	98.5	163	125	1024.5
369	GalNAca1-4(Fuca1-2)Galb1-4GlcNAcb-sp3		4924.5	670.5	916	882.5	10766	1608.5	207	1703.5	549	719.5	2809	6132.5	157	2150	2039	2097.5	4313.5	422.5	6753.5	1200.5	9834.5	11290.5	826	754.5	1564	1449	502.5	585.5	281	589	1491	193	112.5	721	604.5	3521	77.5	88.5	6087	710	8851	1167	2083	576.5	533.5	2366	1402
370	GalNAcb1-3(Fuca1-2)Galb1-4GlcNAcb-sp3		203.5	515.5	74	356	635	2094.5	195.5	377.5	871.5	4020.5	2494.5	8114.5	54	2506.5	2197	129.5	649.5	198	1033	241.5	5995.5	872.5	636.5	1093	3427	570	145	1878.5	192.5	211	757	834.5	84.5	220	953.5	392.5	67	74	978.5	306	4631	4358	117.5	3153	965.5	197.5	1080.5
373	Gala1-3Galb1-4GlcNAcb1-3Galb-sp3	Galili(tetra)	1627	4566.5	1694.5	3687	24640.5	4934	1124.5	3179.5	2340	1831	894	23246.5	191.5	6627.5	1199	5955.5	3095	12606.5	1321.5	1181.5	8501.5	11080.5	1719.5	5585	4653	3658.5	509	2204.5	5991.5	312.5	3781	3045	605.5	1301	602.5	10225.5	1534.5	122.5	7240	2133.5	3871.5	1908	2097.5	759	3862	1444.5	3540
374	Gala1-3(Gala1-4)Galb1-4GlcNAcb-sp3		162	452.5	300	334.5	2410	823	619	760	1066	672.5	721.5	6495	250.5	3612	1099	14811.5	2141	993.5	680.5	176	3623	1411	1766.5	2226.5	6135.5	1387.5	285	1118.5	959.5	170	2073.5	984.5	4017.5	2804	160	5076.5	322	97	5034.5	271	786.5	1123.5	541	388	1557.5	2446	11935
376	Galb1-3GlcNAcb1-3Galb1-4Glcb-sp4	LNT	2001	11945	92	713.5	928.5	1144	2864.5	823.5	241	251	6016	10770.5	92	6357.5	408	528.5	7035.5	1027	1102	226	3025.5	10581.5	189	1036	2278.5	411	206.5	336	868.5	1444.5	1548	7948.5	1166	300.5	1319	7962.5	98	88	9171	681.5	9387	3144.5	141.5	1193	388.5	1161.5	1244.5
377	Galb1-3GlcNAcb1-3Galb1-3GlcNAcb-sp2		3882.5	744.5	523	6526	1888	6384	570.5	1097.5	876	393	1178.5	15654	325	4610	395.5	9192.5	10950	4004	2172.5	132	11223.5	7243.5	565.5	36607.5	8160	758.5	7303	2626.5	18753.5	2761.5	1818	2233	1248	1235.5	222.5	8832.5	58.5	1663.5	10455.5	303	3218.5	248	140.5	14101	4691	8354	8600
378	Galb1-3GlcNAca1-3Galb1-4GlcNAcb-sp3		3350	2228	3467	11949	65535	12774	2728.5	3376.5	778	1166	5700.5	12523.5	1520	3384.5	2819.5	2667	9238.5	2436	806.5	144	8292	9287.5	2626.5	3153.5	8232	503	582	13322.5	11887.5	1522	10691	4905.5	8173.5	1790.5	5340.5	7731.5	1182	953.5	7930.5	1891.5	10715	1183	2308.5	8376	3032.5	1857.5	14071.5
379	Galb1-3GlcNAcb1-3Galb1-4GlcNAcb-sp3		119	1879	65	254	564	412.5	148	377.5	412.5	532	1310	5648.5	37	470.5	156	168	451.5	458.5	305.5	146.5	2230.5	557	1016.5	872.5	521.5	260	193	388	3454	190.5	1798	135.5	54	14327.5	93.5	269	55.5	109	348.5	176.5	301.5	129.5	112	123	1890	125.5	7201.5
380	Galb1-3GlcNAca1-6Galb1-4GlcNAcb-sp2		4218.5	1272.5	1472.5	8904.5	7189.5	6862.5	1984	6268.5	632	455.5	980	17738.5	1235.5	1918.5	240	1224	3194.5	1342.5	870.5	143.5	7540.5	1415	315.5	7566	971.5	943.5	216	2413	6847	258.5	1935	2404.5	917.5	150.5	119	1797.5	346.5	940.5	1115.5	333	3734.5	424.5	166	2944	701	499.5	315
381	Galb1-3GlcNAcb1-6Galb1-4GlcNAcb-sp2		921.5	487.5	84	964	9370.5	1244.5	390	439.5	647.5	354	928	21484	183.5	755.5	3313.5	610.5	1617	1144.5	610	193	884	2477	191.5	7275.5	7522.5	1321	235.5	384	1053	1111	735.5	1327	229.5	121	106.5	322	64	60.5	2101	10117.5	684.5	159	126.5	2083.5	591.5	603.5	1096.5
383	Galb1-4GlcNAcb1-3Galb1-4Glcb-sp4	LNnT	950.5	14605	102	1032.5	1015	1541	3807.5	574	220	258.5	3844	11459	95	4123	326.5	542	5241	1372	1074	219	2869	10728.5	241.5	3109.5	2416.5	505	457.5	330.5	1239.5	1447	1323	8004	624	208.5	173.5	7612.5	65	77.5	5557.5	636.5	3611	1687.5	134	1223	338	1209	1028.5
384	Galb1-4GlcNAcb1-3Galb1-4GlcNAcb-sp2		121.5	661.5	66	271.5	608	290	173	259.5	268	619.5	1065	22159.5	38	254.5	685	163	418.5	985	191	133	1895	551	216	698	542.5	152	208.5	498	3544	164.5	1260.5	122.5	47.5	11553	102	226.5	54.5	946.5	323.5	197.5	398.5	125	114.5	108.5	699.5	114.5	7594.5
386	Galb1-4GlcNAca1-6Galb1-4GlcNAcb-sp2		1211.5	635	368	1778.5	20045	1549	4252	1153	1376	768.5	945.5	21227.5	233.5	4266.5	2211.5	8681.5	3632	7312	590	166	11747	3748.5	10205	12273	2232	2700	207.5	3739	4565	4164	1922	4275.5	6013	445.5	455.5	11561	1909.5	606	3930.5	981	4844	2491	833.5	2037	1538	1585	1690.5
387	Galb1-4GlcNAcb1-6Galb1-4GlcNAcb-sp2		123	604	73	541.5	541	673	438	356.5	937.5	657.5	454	20395	40	978.5	217	511.5	352	1884	477.5	155	640	674	183	793.5	500	584	174.5	1448	257	581	186	157	87.5	81	96.5	233.5	129.5	67.5	1294	124	557.5	160	111.5	157	410.5	191	703
388	Galb1-4GlcNAcb1-6(Galb1-3)GalNAca-sp3		1870	517	360.5	307.5	1338.5	704	170.5	17201.5	120.5	201.5	3514.5	13882	67	467	114.5	2458.5	359	604.5	216.5	151	4985.5	5821	2128	1021	1577.5	275.5	461	1409	903	1216.5	1209	1120	82.5	75	99	210	52.5	64.5	752.5	106	1074	271	2610.5	572.5	1798.5	517	240
389	GalNAcb1-3Gala1-4Galb1-4Glcb-sp3	Gb4, P	1762.5	2229.5	785.5	8401.5	4802.5	9387.5	1038	6723.5	2959.5	7212	10270	22742.5	1719.5	5638	2503.5	19280.5	5731	2833	6835	182	12723.5	7097	1239.5	3402.5	6435	4930.5	1559.5	3793.5	2766.5	3601.5	7724	2974.5	2204.5	635	1805	7842.5	1110	1225	17961.5	4284	6584.5	10213	11871.5	1511.5	15357	13964	13266
390	Glca1-4Glca1-4Glca1-4Glcb-sp4	maltotetraose	710.5	717	118.5	695.5	744	792	265.5	682	141	186.5	3361.5	4354.5	84.5	636	251	224.5	3567	528	3530.5	143	610.5	1764	174	966.5	707.5	394	208	274	518.5	327	495	1594	198	161	3278.5	615.5	63.5	80.5	3053.5	243	372.5	224.5	126.5	209.5	355	258	247
392	GalNAca1-3(Fuca1-2)Galb1-3GalNAca-sp3	A (type 3)	3986.5	323	950	281.5	854.5	584	114.5	4290	104.5	11076	6937.5	352	462.5	10349.5	7877	203.5	17535	167.5	296.5	4578	21891.5	14769.5	139.5	842	572	1462.5	134.5	222	234.5	232	240	172	83	3442.5	530	259	78	77.5	52989	1114.5	15999	2683	1580.5	171	201.5	232	196
395	GlcNAcb1-3(GlcNAcb1-6)Galb1-4GlcNAcb-sp2	Tk	157.5	925.5	75.5	261	589.5	392.5	195.5	377.5	255	210	690.5	23492.5	41.5	198	360	2678	453.5	104	374	188.5	260	860.5	114.5	935	432.5	209.5	169.5	701	292	202.5	168	166.5	85	94	90.5	215	38	71.5	2771.5	112	1211.5	135.5	367	451	199	120.5	250
396	(GlcNAcb1)3-3,4,6GalNAca-sp3		701.5	14517.5	416.5	1298	2735	2172	4788	2446.5	817	2590	2967.5	18078.5	335	7547.5	8652.5	1270	2755.5	5095.5	5790	1391	10895	8501	7077.5	7399	6918.5	4517.5	301.5	4900.5	4972.5	907	2088	1854.5	2438.5	2798	793.5	16108	173	431	6384.5	1979.5	6967.5	5063	5551.5	6372.5	3169	3466	6286
404	GalNAca1-3Galb1-4(Fuca1-3)GlcNAcb-sp3		2364.5	892	320.5	629.5	1148.5	2530	276	10735	740.5	8093	3292.5	5041.5	378.5	13129.5	1969.5	9161	18190.5	1192	409.5	13027	21717.5	5788	858.5	932.5	1319	1069.5	360	1183.5	262.5	302.5	2798	1560	566.5	8610	2158.5	1613	47.5	81.5	11550	1651	12154	4889.5	2767.5	152.5	326.5	2587.5	298.5
410	Galb1-3GlcNAca1-3Galb1-3GlcNAcb-sp3		3987	2246	2051.5	34848.5	65535	31704	2449.5	3440	1134.5	3888	4733.5	25305	1744.5	7461.5	3434	10941.5	14185.5	6403.5	3265.5	536	20705	10234.5	2889	17783.5	7721	1142	6904	14833	25694.5	4620.5	12225	5703	7066	1824	6030.5	14534.5	502.5	3176	14219.5	5411.5	12640	1229.5	5302.5	16951.5	7884	15496.5	16541
411	Galb1-4GlcNAca1-3Galb1-4GlcNAcb-sp3		1759	9450	903.5	2639.5	26778	5018	6216	2415.5	1395.5	6727.5	2383.5	10056	507.5	11110	3975.5	18143.5	7845.5	14004.5	916	340	21209	6652.5	6660.5	19077.5	10927	2752	484.5	9865	5151	14408	8228.5	7137	4514.5	1254.5	4830.5	16931.5	2605.5	1645	7773	1752.5	13133	4277.5	1248.5	6049	4821.5	7871.5	10649.5
421	Galb1-3GlcNAcb1-3Galb1-4Glca-sp4		14567	1653.5	353	1042.5	1484.5	1443.5	506.5	1574.5	526.5	4279	3849	15648.5	87	9134	412	533.5	4722.5	1597.5	1357	640	2680	1123.5	1494	1404	1549.5	2195.5	435.5	524	470	1985	3526.5	4577.5	587	120.5	1575.5	2363.5	70.5	244.5	4685.5	226.5	4747.5	942.5	165.5	1921	1855	1226	790
425	Neu5Aca2-3Galb1-4(Fucb1-3)GlcNAcb-sp3		132.5	287.5	73	1266.5	5236	1174.5	243	1839.5	83	286	174	437	67	420	204	144	881.5	2942	181.5	170	2485.5	537.5	108	1153.5	436.5	406	382	182.5	182.5	1471.5	187.5	178.5	79.5	94.5	1178.5	201	77.5	67	378.5	108	1252	902	969.5	106.5	222.5	259.5	206
428	Neu5Aca2-3Galb1-4(Fuca1-3)(6-O-Su-)GlcNAcb-sp3		136.5	356.5	73	360	594.5	419.5	155	353.5	109	327.5	205.5	6179	51	1159	437	148.5	208.5	1061	203	153.5	374	727.5	176.5	991.5	785.5	454.5	192.5	236.5	190	172	928	120.5	182.5	143	91.5	228	53	78	1165	115.5	583	153	126	140	195.5	191	193.5
429	Neu5Aca2-3(6-O-Su-)Galb1-4(Fuca1-3)GlcNAcb-sp3		181.5	615	70.5	343.5	4072.5	407	479	481.5	82.5	323.5	492.5	3089.5	38.5	471.5	291.5	386	383.5	627	379	175	913.5	917	194	903.5	697.5	253.5	161	1197	246	166.5	932	198.5	72.5	66	110	367.5	67	71.5	1577.5	292.5	204	118.5	151	118	206	184	186
431	Neu5Aca2-3Galb1-4(2-O-Su-Fuca1-3)GlcNAcb-sp3		116.5	204	68.5	290	7898	320	120.5	236	97	217	166.5	3691.5	51	274.5	115.5	105	167	94	197	121	318	1121	113	844.5	395	159	141	158.5	160.5	135	148	116	63	66.5	94.5	259.5	68	76	408	108	196	794	114	96.5	144	112	208
432	Neu5Aca2-3Galb1-4(3-O-Su-Fuca1-3)GlcNAcb-sp3		527.5	278.5	78.5	1800.5	10631	1665	202	1063.5	248	822	204	2953	67	7422	114.5	4162.5	500	2915.5	217.5	150	789.5	2626	2806	915	2157.5	327.5	178	17053	228	1926	351	153.5	192	72.5	1494.5	2206.5	71	71	1464.5	129.5	485	210.5	468	149.5	429	269.5	209.5
437	GalNAca1-3(Fuca1-2)Galb1-3GalNAcb-sp3	A (type 4)	4556	1374.5	633	251	3195	798.5	102	3838.5	90	9125.5	7400.5	6398.5	382	9769	4496	452.5	17521.5	111	864	5335.5	23481	14644.5	116.5	555.5	397.5	1038.5	168	161.5	173	608	161.5	156.5	72.5	3414.5	642	226.5	852.5	302.5	45351	1193.5	8842	2521.5	1628.5	110	199.5	160.5	195
438	Fucb1-2Galb1-4(Fuca1-3)GlcNAcb-sp3		947	1209.5	83	778	6933.5	1033	582	463.5	393.5	716	779	5468.5	204	645.5	1275.5	237	3135	658	204.5	146.5	1088.5	2566.5	123.5	890	514.5	399.5	1310.5	777	2182.5	637	209	539.5	662	96	99	5923	36.5	68.5	1018	133.5	205.5	761.5	139.5	961	9753	767	206.5
441	Neu5Aca2-6(Fuca1-2)Galb1-4GlcNAcb-sp3	6`SiaH(type 2)	185	235.5	69.5	487.5	555.5	990	97.5	196.5	89	100	160	1881.5	35.5	199.5	113	125	191	101	186	146.5	250.5	508	109.5	919	493	189.5	127	181.5	118	148	167	116.5	58.5	72	91.5	225	53	74	350	108.5	201	829	226	94.5	187.5	117	204.5
442	Neu5Aca2-3(GalNAcb1-4)Galb1-4Glcb-sp4	GM2	532.5	364	752	319.5	3291	488.5	168.5	267	96.5	234.5	934.5	681	68	256	192	263	773	339	308	181	686	729	118	864	540	253.5	190	1008	367	200.5	209.5	156	1974	210.5	88.5	589	56	64	3413	514	244	805	137.5	2324	218	191	210.5
479	Fuca1-2Galb1-3GlcNAcb1-3Galb1-4Glcb-sp4	H(type 1, penta)	2232.5	9631.5	84.5	529	832	819.5	1298.5	374.5	174	785.5	5598.5	9922.5	93	4959.5	419.5	324	5475	1010.5	1254.5	308.5	2603.5	9720.5	387	970.5	2367.5	401	207	545.5	781	1209	641	1330.5	816	216.5	1376.5	1143	70.5	77.5	6838.5	605	9841	2993	121.5	956	342	1310	1133
481	Gala1-3Galb1-4GlcNAcb1-3Galb1-4Glcb-sp4	Galili (penta)	2198	16844	726.5	3087	20516.5	4741	4556.5	2697	2157	1579	4002.5	12046	202.5	6376.5	816.5	5659	6818	4158	1954	210	4421	16285	1401	5927	4523	2094.5	619.5	1355	2125.5	1659.5	2747	8784.5	1275.5	801.5	565	8787	633.5	96	6299.5	9237	6360.5	3068.5	1010	469	1898	1982.5	1631.5
485	Galb1-4GalNAca1-3(Fuca1-2)Galb1-4GlcNAcb-sp3		520	677.5	5927	4167.5	19119	4549	1063	4479.5	3950	1390.5	618.5	6672.5	293	4830	2487	1456	4331.5	1455.5	1468.5	936	1828.5	3311.5	2328	8617	7491.5	3853.5	698	1283.5	781.5	741.5	2529.5	646	560	1237	12309	2316.5	290	447	3185	243.5	4135.5	6362	1237.5	752.5	2146.5	2294.5	5409
488	Galb1-4GlcNAcb1-3(Galb1-4GlcNAcb1-6)GalNAca-sp3		1336.5	782	99	542.5	1559	677.5	715.5	1180.5	110	3311	4313	1845.5	202	1298.5	6165	122	2059.5	214.5	210	174	1059.5	4884	215	1481	511.5	1046	2082	1189.5	4309	558	789.5	607.5	277.5	536.5	126	691.5	202	107.5	793	294	2038.5	1929	1326.5	13776.5	633.5	458.5	633.5
489	Galb1-4GlcNAcb1-3(GlcNAcb1-6)Galb1-4GlcNAcb-sp2		132.5	403	69	254	630.5	392.5	142.5	206.5	250	117.5	216	21650	39.5	193.5	114	98	261.5	89	175.5	121.5	272	519	114	888	382.5	188.5	169	314.5	273	174.5	173.5	115.5	93	72	97.5	207.5	46	63.5	1297	189.5	201.5	119.5	433	98	187	113	222
492	Glca1-6Glca1-6Glca1-6Glca1-6Glcb-sp4	isomaltopentaose	701	1287.5	130.5	1023	976	1503.5	748.5	2074	2307.5	257.5	1254	4342	87.5	473	420.5	479	462.5	570.5	735	154.5	1066	2882	1831.5	4213.5	1175	507.5	212	484.5	419	802	582	454.5	87.5	87	151.5	944.5	73	123.5	869.5	255	603	335	133.5	309	319	423.5	242
493	GlcNAcb1-4GlcNAcb1-4GlcNAcb1-4GlcNAcb1-4GlcNAcb-sp4	chitopentaose	6163	4689	215.5	4041	4285.5	5098	895	7730	425.5	902.5	5057	8375.5	89	3920	1608.5	21426	5742.5	5361	3037.5	1971	5940.5	6461	461.5	6940.5	3008.5	6564	3473	2486.5	3006.5	2153.5	3540	813	152.5	290	1141	966.5	167.5	1226	8293	362.5	4424.5	2487	1114	458	1770.5	2279	6788
495	Mana1-3(Mana1-6)Mana1-6(Mana1-3)Manb-sp4		218	751	95.5	619	657.5	792	309.5	736.5	188	204	369	354.5	73.5	328	194.5	2099	327.5	455	393	170.5	424.5	752	125.5	877	445.5	224.5	198	180.5	300	274.5	286.5	190	86	81	102.5	352.5	57	82	582.5	190.5	292.5	219	118.5	188	301.5	233	241
496	Fuca1-2Galb1-3(Fuca1-4)GlcNAcb1-3Galb1-4Glcb-sp4	Leb (hexa)	1012	13622.5	86.5	1804	705	2031	555	289.5	128	768.5	2777.5	8837.5	191	4279.5	259.5	408	5569.5	1027	584.5	195.5	2537.5	9530.5	165	834	1970	322	160	668.5	862	1319.5	798.5	803	1174.5	107	430	875.5	91.5	82.5	4755	753	1067.5	5422.5	119	1091	206.5	1991.5	1143
498	Galb1-4GlcNAcb1-3Galb1-4GlcNAcb1-3Galb1-4GlcNAcb-sp3		110	774	68	236.5	526	328.5	202	195	416	519	1309	4625.5	36.5	379.5	112	128	408	444.5	301	155.5	2197.5	499.5	1101.5	793.5	402	272	174	213.5	3733.5	162	1958	115	62.5	12234.5	96	297	43	81.5	333	169	235	110.5	106	105.5	1765	146.5	7586
499	Galb1-4GlcNAcb1-3(Galb1-4GlcNAcb1-6)Galb1-4GlcNAcb-sp2		111	221	66.5	243.5	501	262	82.5	200.5	69	103	146.5	21879.5	43	368	101.5	90	183.5	75.5	149	165	217	477	95	849	370	141.5	155	129	117.5	142	149.5	115	51	77.5	94	201.5	41.5	73	611	148	193	149.5	103	94	173	127.5	348.5
501	Galb1-3GalNAcb1-3Gala1-4Galb1-4Glcb-sp4	Gb5	15102.5	2771	804	11714.5	8625.5	12360.5	3345	25633.5	3719	3370.5	10571.5	15379.5	2833	6172	5235	30264	8258.5	9138	7747.5	1113	22618.5	11714	2668	6093.5	8697	6582	7372.5	3638	3464.5	4948.5	7997.5	7146.5	2675	1669.5	424	8916	848	1057	19992	4743	8626	12250	11992	7144.5	41457	15050	9977
502	Glca1-6Glca1-6Glca1-6Glca1-6Glca1-6Glcb-sp4	isomaltohexaose	1032	908.5	198.5	752	873.5	1181	657	1530	1881	357	1977.5	6163	190.5	1573	1464	364.5	351	688	638.5	189	988.5	3197.5	1879	4320	1498.5	695	231	552.5	534	683	402.5	392	158	86	175	1248	93.5	90.5	1084.5	221	357	229.5	340.5	229	329.5	303.5	196
503	GlcNAcb1-4GlcNAcb1-4GlcNAcb1-4GlcNAcb1-4GlcNAcb1-4GlcNAcb-sp4	chitohexaose	515	1929	117.5	3187.5	1357.5	3959.5	890	4593.5	413	345.5	1635.5	580.5	55	616	644.5	1464.5	1045	684	640	243.5	2085	2760.5	243	3800.5	1196.5	1957.5	616	410	562.5	725.5	1203	469.5	82.5	130	358	678	70	210	1169	267	1069	482	131.5	294.5	587.5	614.5	795.5
504	Galb1-4GlcNAcb1-2Mana1-3(Galb1-4GlcNAcb1-2Mana1-6)Manb1-4GlcNAcb1-4GlcNAcb-sp4		119	222	71.5	213	576	289	96	192.5	80	340.5	155	202.5	36.5	159.5	112	99.5	177	94.5	154.5	162.5	273	580.5	118	1012	370.5	142	171	145.5	144	148	142	123.5	64	61.5	95.5	181.5	47.5	73.5	316.5	96.5	166.5	115	113	103	134	115	248
505	GlcNAcb1-2Mana1-3(GlcNAcb1-2Mana1-6)Manb1-4GlcNAcb1-4GlcNAcb-sp4		108	184	63	199	473.5	227	102.5	134.5	69.5	103	149.5	176	37.5	164.5	103.5	84.5	120	79	154.5	123	204	387	103.5	659.5	341.5	143.5	126	124.5	170	160.5	190.5	153	65.5	62.5	95	233.5	50.5	66.5	361.5	110.5	169	111.5	101.5	95	172.5	127.5	208.5
508	GalNAcb1-3(Fuca1-2)Galb1-4(Fuca1-3)GlcNAcb-sp3		197	376.5	72.5	1501	1181	2970	356.5	285.5	189.5	5970	2314.5	6900	65	1185.5	1058.5	134	665.5	741	434.5	185.5	4309.5	1254	396.5	1046	2792.5	889	203.5	289	290.5	230.5	238	964	250.5	127.5	665.5	249.5	58.5	77.5	1039.5	526.5	5086.5	6910	117.5	2685.5	1035.5	207	186
512	GalNAca1-3Galb1-4GlcNAca1-3Galb1-4GlcNAcb-sp3		5657	24068	1353	1556	4744.5	16378.5	1430.5	7799.5	1592.5	1734	7151	21186.5	856.5	18010.5	5356	31839	21507.5	5713.5	4440.5	8382.5	28001	11384.5	2496	4479.5	944	936	632	11074	4975.5	1658.5	8494.5	4215	1758	11478.5	5508	7375.5	411	424	38595.5	2851.5	17193	12381	5449.5	1211.5	4938.5	10298	8576
514	GalNAca1-3GalNAcb1-3Gala1-4Galb1-4Glcb-sp3	Fs5	5829.5	19076	1060	17637.5	13882	48854.5	3178	19493.5	7301.5	11431.5	9820.5	23896	1474	17528.5	8528	26067	17374.5	5346.5	11253.5	12322	32512.5	17669	2025	19514	6182.5	1792	1287.5	20592.5	6154	3761	17042	7189.5	7333.5	11143.5	3330	10200	817.5	6734.5	29567	9039	18627.5	10688.5	8651.5	37641	16551.5	14098.5	14104
535	Neu5Aca2-8Neu5Aca2-3(GalNAcb1-4)Galb1-4Glcb-sp4	GD2	453.5	582.5	719.5	642.5	732.5	802.5	175.5	801.5	118.5	248	362	660	68	407.5	217	258.5	2627.5	324.5	384	327.5	1066.5	969.5	147.5	1101.5	702	264	248	144.5	438.5	217	303	173.5	1589	155	106.5	373.5	76	90.5	2986.5	480	335	895.5	257.5	284.5	315.5	233	240.5
627	Neu5Aca2-6Galb1-4GlcNAcb1-2Mana1-3(Neu5Aca2-6Galb1-4GlcNAcb1-2Mana1-6)Manb1-4GlcNAcb1-4GlcNAcb-sp4	11-OS, YDS	110.5	140.5	65.5	125	567.5	188	91	164.5	80.5	95.5	166	164.5	36.5	159.5	103	95.5	126.5	86.5	109.5	163.5	241.5	438	98	713.5	362	122	145.5	133.5	133	144.5	158.5	126	55	66	86	167.5	40.5	60.5	308.5	92.5	172.5	105	238.5	89.5	116	118.5	204
631	(GlcAb1-3GlcNAcb1-4)38-sp6	hyaluronic acid	116.5	375	303.5	369.5	947.5	573	512	1880.5	7355	1554.5	383.5	17943	101.5	1590.5	11029.5	3065.5	2306.5	2403	208.5	293.5	923.5	1233	1039	10437.5	6385	243.5	516.5	438	1067.5	375.5	762.5	1489	185	389.5	277.5	286	212.5	119	8989	491	4263	1298	2481	3185	204.5	381.5	255.5
632	(GlcAb1-3GlcNAcb1-4)13-APEA	hyaluronic acid	357.5	3264.5	335.5	1771.5	1616	4159	1207.5	1405.5	13600.5	2960	2456	7597	689.5	2549	13974.5	3177	3363.5	2553	795.5	684	1636	2352.5	241.5	22402	5456.5	850	552	1332	797	1500	1692.5	4566	347	1003.5	870.5	555	913.5	599.5	6317.5	950.5	5032.5	3270	3778	3467.5	378	923	2391
633	(Neu5Aca2-8)n-NH(p-C6H4)CH2CH2NH2	colominic acid	390.5	577.5	144	1455	1275	1106.5	676	1106.5	348	735.5	2222	4938.5	104.5	572	422.5	536	960.5	1631	202	167.5	539	1103.5	175.5	1121.5	793.5	293.5	286.5	232.5	345	327	307.5	674	95	238.5	111.5	384.5	64	82	681	186.5	349.5	256.5	160.5	201.5	282.5	268	253.5
800	GlcNAca1-4GlcNAcb-sp3		7643	12797.5	579.5	5489	4819.5	6807	5141.5	13303.5	2686.5	3669.5	10790.5	14848	460.5	5367	2868.5	8358.5	9233.5	5221	4484	563.5	12438.5	8923	1056.5	4392.5	8961	5151	690.5	8536.5	3447.5	1038.5	9846.5	12106	1109	2076	1147.5	5808	737.5	666	12256.5	21026.5	6449.5	4426	2581	2647	3644.5	3012.5	2186.5
804	[Galb1-4GlcNAcb-OCH2CH2]2NH		207	567.5	87	494.5	683	605	244	288	237	932.5	345	288	63.5	331.5	185	179	353	500	366	159.5	451.5	748.5	225.5	826	1892	202	507.5	179	230.5	176	600	138.5	66	119	91.5	202	47.5	77.5	531.5	157.5	295	151	121.5	120	228	179.5	445.5
805	GalNAcb1-4(6-O-Bn)GlcNAcb-sp3		701	1256.5	574	1084	2821	1932	2328	2156	2174	812.5	2277	13807.5	1184.5	4014.5	8987.5	3528	19442	3411.5	2829.5	2429	12500	6060	1991	8821	473.5	2983.5	834.5	9472	3517.5	4552	4315.5	2704	553	7420.5	2242	4314	174	1479	7875	2738.5	7747	4231	6737.5	6772.5	4596.5	1637	7678.5
808	Gala1-6Glcb-sp3	melibiose	969	3961.5	2248	20031	1260.5	22132	9133.5	4286.5	2054	4076	8032	21910	405	1159.5	2657.5	10486.5	1985.5	351.5	4550.5	699.5	4055.5	671	197	6841	3043.5	445	725.5	1636.5	6740.5	1657.5	10307.5	3816	7284	725.5	13418.5	19804	2806.5	386.5	2732	1301.5	25313	696	1147	716.5	2143.5	20697.5	1809.5
809	GalNAcb1-3GalNAca-sp3		3417	2774	887.5	15892.5	14769	17742	6519	2340	652.5	6760	3558.5	4916	433.5	8049.5	9324	1548.5	8324	1817.5	1771	5255	10809	7754	596.5	14751.5	4754	756	548.5	1973.5	5070	2923.5	3906	2605.5	1766	611.5	4103	7541	2615	209.5	7782	1367.5	8013	6577.5	4131.5	16166	21402	1941	1385
810	GalNGca1-3GalNAca-sp3		207.5	382	334.5	10455.5	33863.5	11125	1557	861.5	381	2592	10330.5	496.5	268.5	1982	3248	13400.5	6741	442	1189.5	1322	3181.5	1481	164.5	5149.5	3112.5	791.5	631	1345.5	247	1346.5	607.5	706	844.5	1326	1350.5	3703	61.5	1747	9253.5	506	5258.5	5724	760	517	189.5	865.5	6310.5
812	Galb1-4Glca-sp4		486	1957	99	1715.5	1729	2812	460.5	4580.5	433	1275	777.5	9888	311	3374.5	492.5	379.5	5862.5	763.5	816	442.5	3400	1770.5	939	1858	1240	1204	366.5	411.5	2963	711	1284.5	1242	134	102	162	657.5	66	150.5	1917.5	269.5	718	578.5	110.5	467	671	467.5	647
813	Galb1-3GalNGca-sp3		199.5	860	153.5	4382.5	7583.5	4673.5	739.5	2452.5	180.5	974	2030	3837	87	584	767.5	833	988.5	685	1854	187.5	6523.5	4959.5	184	1181	2679.5	780	473	982.5	651.5	886.5	436.5	327	168.5	130.5	117.5	2392	63.5	94.5	1348.5	303.5	701.5	307	145.5	342.5	4134.5	417.5	245
817	GalNAcb1-4GalNAca-sp3		5749.5	17018	1000.5	4293	11988.5	20774.5	2651.5	4730	2898.5	22593.5	8548.5	11864	1902	11077.5	1210.5	3072	14388.5	9137	2171	309	24579.5	8514	5317	29144	4421.5	2823.5	1786.5	10837	8931.5	1728	7442	2114	2671	3119.5	4605	9305	547.5	1906.5	12357	1356.5	15711	3980.5	1063.5	2085.5	5186.5	5048	6256
819	Glcb1-4GalNAca-sp3		4243	6202	4628.5	4708	15475	8430.5	5303.5	19775	2239	9594.5	3863	12404	4250	5410.5	5499.5	10849	13542	6793	4078.5	1464	25808.5	17494.5	2990.5	16692	16458	5436	2673	24874.5	12612.5	3440	10479.5	8578.5	4933	4395.5	1925	8051.5	1197.5	2357.5	20219.5	3322.5	12115	9230	6362.5	14063.5	4482	3935	6433
820	GlcNAcb1-4GalNAca-sp3		5845.5	17921.5	1205	17156	20927.5	19011.5	3491	12911.5	2335.5	16939.5	6307	12505.5	4905.5	11481.5	1262.5	3432	10180	9437	2857	6094	26029	8208.5	3609	31384.5	5824	2214.5	1655	7834.5	16695	1528	9139.5	4300	3911	2631	1924.5	10286	10549.5	1355.5	11669	2232	16122.5	3580.5	3300	10099.5	2929	13892.5	2509.5
821	Gala1-4Galb-sp3		1591.5	1533.5	142.5	1093	1375.5	1608.5	895	6406.5	376.5	4183	2075.5	12537	114.5	2298.5	1568.5	7862.5	972	415.5	3170	22490	2062	21009	492	5185	10417.5	2277.5	464.5	26274.5	3153.5	3136	8193	719	2357	471	2022.5	3046	76	475.5	1339.5	329.5	1089	4671.5	1136.5	564	1836	4101	3303
822	GalNAca1-4Galb-sp3		4055	1526	100.5	1234.5	9010.5	2466.5	350	1704.5	477.5	902.5	2371	9863.5	90.5	2659.5	911	1759.5	7481.5	1255	2349.5	2172	16521.5	4050.5	185.5	1073.5	1899	1522.5	726	676.5	331.5	795	3909.5	1069	179	332	3498	6798.5	68.5	347.5	3302.5	404.5	8457.5	1219	2048.5	1996.5	687.5	3246	327.5
825	Glcb1-3GlcNAcb-sp3		6457	3800.5	2375	14354.5	65483.5	17494.5	3047.5	9571	1284	3161	9005	20912	1750.5	6965	1781	10729.5	31506	8601	6716	5097.5	41302	9774.5	1656	29379	4591.5	2805	5972	3854	18416.5	15492.5	12629.5	10185.5	3301.5	3262	1526	10024.5	3527	8563	31975.5	4132.5	6274	2179	5954	18536.5	8631	16942.5	14152.5
826	Glcb1-3GalNAca-sp3		12352.5	18247.5	21769	18560.5	65535	36937.5	13158.5	18605	3267.5	10284	14778.5	16196.5	695.5	23357	4419	9186	27574.5	5607	5225	5251.5	13284.5	12701.5	2288	11622	16553.5	3656.5	4454.5	10668	8842	9568.5	22180.5	7631.5	1516.5	4374.5	6148.5	22959.5	8914.5	5538.5	45805	3975.5	21747.5	3347	15233.5	8266	9611	11410	6502.5
827	Glcb1-3GalNAcb-sp3		7813.5	10646.5	15999	13780.5	65468	16477	6979	11917.5	2828.5	8371.5	2111.5	10330.5	1357.5	16944.5	4403.5	6782	25838	947.5	4197.5	2186.5	35725	1263.5	1088.5	14774.5	1698.5	3081	4238.5	10230	14549	8063.5	25750.5	9066	5338.5	10854	1036	13221.5	9751.5	3995.5	35942	5406.5	11125	4666.5	13109.5	7404	12234	11150	5819.5
828	GlcNAcb1-2Galb-sp3		9393.5	8076	1558.5	6330.5	8556.5	30049.5	7371.5	10350	766	2391.5	5571	13520.5	1468.5	11965	1461	14522	2717.5	4085.5	3413	2956.5	22880.5	985.5	624	3849	8242.5	5284	1059	5828.5	4409	5765.5	40198	7261	4741.5	3255.5	3159.5	6912.5	13296	436	20577.5	1696.5	5154	4859.5	2314	5274	1170.5	4492	6020
829	GlcNAcb1-4Galb-sp3		537	14202	1058	15556	4074.5	17262.5	4993	8315	1353	5662	1854	22930.5	470	20135	1518	6027	7729.5	2025	1455	2995.5	39994.5	8238.5	1766.5	12447	6782.5	8895	1121	5438.5	6608	3645	5093	5204	4806	1364	3106.5	5938.5	15579	1408	7995.5	16756	20896.5	8109.5	2415.5	7202.5	6195	5644.5	13160.5
830	Glca1-4GalNAca-sp3		13860	7687	4697.5	10520	43284.5	21088	5301.5	13163.5	3656.5	10737.5	12032.5	21418	15017	21396	4222.5	63898	32817	2584.5	16091	2347.5	31356	19168	3015.5	17377.5	17233	7805	5937	11729	17323.5	8864.5	10592.5	9673	1373	5213	8247.5	29243.5	3203	8894.5	41166	13598.5	24842.5	34097	12097	14583	60188	9814	15375
831	Galb1-4Glcb-sp3	Lac	217	838	88	768.5	1883	880	2259	1796	547.5	3482.5	1283.5	13401	248.5	2144.5	732.5	1949	3589.5	1156.5	752.5	1875.5	1613	17254.5	1302	1218	4486.5	1063.5	290	967.5	496	752.5	3284.5	3028.5	184.5	147	988.5	1566	59.5	249.5	4246.5	463	2987.5	291.5	134.5	1491	855	2062.5	380.5
832	Galb1-4Glcb-sp4-Leu	Lac	3229	4845.5	136	579	2794	904	5463	1256.5	959	5065	1756	14942.5	328.5	13763.5	1642	472.5	7433	1209.5	966	200	5840.5	2194.5	1076	1060.5	2119	739	248	880.5	2707	1288.5	1216.5	1446	4605	259	361	1682	744.5	895.5	3473.5	570.5	3326.5	2442.5	1268	5077	6394	3386.5	916.5
833	Galb1-4Glcb-sp4-Leu-Leu	Lac	2995.5	2002	127.5	505.5	2116	747.5	3764	1487	753	4305.5	1661	9854.5	438.5	12448.5	1607	368.5	6923.5	778	859.5	219	5663	1324.5	866.5	1379	1765	625.5	261	802	2443.5	463.5	3332.5	1792	4991.5	250.5	338	1849.5	699	980	2482	364	2268	2530.5	1236.5	4000.5	5314.5	3152.5	997.5
834	Galb1-4Glcb-sp4-Leu-Tyr	Lac	3036	4014.5	178	525	3506	868	4502	2008	765.5	4854.5	1848	12409.5	330	12324	1899	477.5	7007	1026.5	988	250	5171	1341	868.5	1090	2009	800.5	238.5	757.5	2614.5	519.5	4176.5	1805	5610	219	408	2697.5	739	945.5	3782	521.5	2561.5	2212.5	1240	3694.5	4240	3276	967.5
835	Galb1-4Glcb-sp4-Leu-Phe	Lac	2943.5	1827	123	639.5	2873	747.5	3069.5	2180.5	847.5	5071.5	1564	11499.5	362	12421.5	1721.5	467.5	7155.5	907	902.5	258.5	4439.5	913.5	902	1044.5	1932.5	771.5	304.5	829.5	2488.5	520.5	3345	1927	4661	277.5	486.5	2093.5	722.5	1273	2780.5	378	1899	2357	1194.5	3750.5	5181	2965	1038.5
836	GlcNAca1-3Galb-sp3		13778	28682	11863.5	11182	56684	12232.5	7718	9222	3766	11458.5	5918	17108.5	673	16810	4371	5847.5	20690.5	15752	4494	4483	32497	19111	3945.5	15293	19636	5609	1860.5	7435	7763.5	2581.5	16813.5	15816	4232.5	3258.5	2715	8374	1844	668	19020	65535	23738	4833.5	2026	5632.5	6931	18971	5973.5
837	Glcb1-3Galb-sp3		588	1585	1630	6598.5	8504	7973.5	640.5	5725.5	1625	892.5	1568.5	24182.5	1291	8373.5	3164	1149	7809	4890	1899	895.5	12116	5873.5	1081.5	3602	9377.5	4817	1719	2492.5	5136.5	5818.5	2695	3100	410	319.5	802.5	6513	329	144.5	7106	578.5	5838.5	860	2071.5	1900	4163	849.5	1796.5
838	Glcb1-6Galb-sp3		2150	2406	3865.5	2170.5	8701.5	3746.5	3185	4825	834	320.5	7527.5	10241.5	200.5	16004.5	10287	4033.5	4445.5	6741.5	2981.5	1308.5	10650.5	15730.5	3838.5	19339.5	9127.5	10436	1052	13077	1307	807	2332	4393	1310	903.5	1706	1885	87.5	200.5	8196.5	842	8625.5	691	870.5	4400.5	1926.5	737	6319
839	GlcNAcb1-3Galb-sp3		2673.5	1746	892	1354.5	4572.5	1447.5	2122.5	1612	343	917	1095.5	21003	186	2649.5	805.5	712	8154	9170.5	1220.5	805.5	6523.5	1469	973	1983	4248.5	4832.5	321.5	1048.5	10866.5	1331.5	1222	2159.5	292	684.5	2552.5	7075	97.5	166.5	7350	689	1955.5	887	1691	1478	1341	1544	1264
840	Galb1-4Glca-sp3	Laca	2641	1844	123.5	884.5	3826.5	1330	1115.5	3918.5	724	6117.5	943	16972	440.5	13547.5	1258	422	9859	1956.5	1482	454	4405.5	703	1524	1992.5	3026.5	1345	520	2098.5	3081	1151	4028	3536.5	1323.5	201.5	347	1312.5	72.5	162.5	4244.5	299.5	6084	878	706	2911	1402.5	1597	2512.5
841	Gala1-4Glcb-sp3		2249	15699.5	2057.5	9035	1516.5	11966.5	4011	1351.5	9097.5	5032	2520.5	29443.5	1142.5	12300	4034	7904.5	6873	9693.5	3594.5	7911	8632	24565.5	1848	3379	7388.5	9084	602.5	3752	6794.5	16966	6563	1990.5	336	2355.5	4867.5	4629.5	1151.5	640.5	13576.5	1169.5	6626	1939.5	1608.5	1902	4225	29664.5	1198.5
842	Gala1-4Glca-sp3		1829.5	10159	483	6340	3033	6172.5	1233	4643	977.5	2636	989.5	6470	866.5	5955	2128.5	2760	2840	9166.5	3122	858	4454	15732	389.5	2621	5339	4704.5	381	3474.5	2387.5	2182	4879.5	1111.5	211	1598.5	1503	1532.5	240	253.5	6537.5	588	3404	1737	388.5	752.5	2616.5	21613	736.5
843	Galb1-3GlcNAca-sp3		3945.5	1726.5	1189	2149	6787	5330.5	2240.5	13789	688.5	1499	1964	2916	266.5	1415.5	1293	1595.5	3748	3528	2116.5	189	12139	5101.5	1400	1138.5	2055	343.5	433.5	2545.5	14853	472	2204	2422	1018.5	425	289.5	1141.5	452	922.5	6440.5	392.5	4799	356.5	186	4885	1785	733.5	397
844	Xylb1-2Mana-sp3		1387	4230	13932.5	931.5	15611	1997	741	41196.5	2100	720	4030	17289	5918	6929	6603.5	646	9638.5	14884.5	7355	1228.5	13509.5	18485	1874.5	7346	1642.5	36864.5	1118.5	3694	5187	4103.5	3864.5	2868.5	1694	1572	1798.5	2153.5	146	1902	19623.5	692	10665	1659	4809.5	4147.5	5718	3394	3326
850	Galb1-3(6-O-Su)GalNAca-sp3	6-suTF	4893	745	403	339	1960	1859.5	256.5	16975.5	517	402	2494	14298	176	2935	1155	5773	2020	1181.5	440.5	213	8887	8339	2673.5	4415.5	3654.5	1430	785	3520	1088.5	3514.5	3312.5	1732	661	195.5	1024.5	372	540	84.5	17853.5	616.5	2158.5	648	3384	3192	4438	1154.5	2827
851	Gala1-3(6-O-Su)GalNAca-sp3		2401.5	918	152	14305.5	1962.5	12662	653	1235	1811.5	1314.5	595	15310	151	2608	2390	6802.5	2315.5	482	241	610	1933.5	1900	1506	5055.5	4460.5	1016	863.5	449.5	1603.5	234.5	2094	1396.5	282	164	623	705.5	284	97.5	13946	2452	4034	522.5	2182.5	285.5	1217.5	560.5	747.5
853	6-O-Su-Gala1-3GalNAca-sp3		4759.5	772	823.5	35519.5	56871	30454.5	4985	10664	628	2361.5	9458.5	4473.5	204	2604.5	6779	5056	5599.5	2173.5	886.5	2285.5	4935	22863.5	408.5	10704	10397	2188	607	1254.5	8970.5	3352	2834.5	2188.5	261.5	2946.5	1136	13758.5	1947	2193.5	11977	4483.5	7339.5	619.5	6169	7990.5	3765.5	8510.5	1628
855	Crypted formula	-	1645.5	1522	2477	6621.5	7614.5	5353.5	877.5	4433	1649	5428	5204.5	26353	705.5	2367.5	1962	1825	2511	5809.5	1071.5	194	773	1515	262.5	930	2873	224	5111	579.5	1044	2588.5	5781.5	1083	125	3225.5	1311	725	74.5	205.5	4222	1475.5	4642.5	9526	151	1070.5	4037.5	1253.5	582
856	DGlcAb1-6Galb-sp3		1610	3595	7148	2191.5	6149	2828	643.5	2517	323.5	1103.5	7556	5639.5	253	16775.5	2917	982.5	3170	6932.5	2757	742	2431	25850	1908.5	22644.5	34315.5	21660	1357.5	2110	2491	1487	12639	2657.5	2635.5	2297.5	4100.5	3521	77.5	222.5	4051	334.5	5598.5	590.5	199.5	16348.5	1382	2904.5	6700.5
857	Neu5Aca2-8Neu5NAcb-sp3		1745.5	2005	1449.5	360	2934.5	569	106	4949.5	924.5	1078.5	1918	501	82	455	286	848	2199	5554.5	5395.5	708	706.5	1108	266	1003.5	1045.5	435	204	192.5	243	1017	612.5	306	83.5	98.5	114.5	238.5	429.5	81.5	750	172	463.5	370.5	205	112.5	219	214	2045.5
858	Galb1-4(6-O-Su)Glcb-sp3		748.5	1002.5	233	1098	2952.5	1532	1449.5	2169	1005	6444	2275	15287	524.5	6374.5	4651.5	3238.5	9235.5	3679	3272	3130	3022.5	20444.5	824.5	3897	13182	2866.5	344.5	2968.5	1697.5	1471	6614.5	6700.5	3771	205	2764	6214	102.5	250	8685.5	2447.5	6688.5	2057	558	3484	2179	5154.5	978
[truncated: 188 more columns]

## Sheet: Healthy_raw data_IgM
			Chip number
GID	structure	trivial	10340315_g1h532_g10h635_532	10340319_g1h532	10340323_g1h532	10340413_g1h532_g2l635_532	10340419_g1h532_g2l635_532	10340431_g1h532_g2l635_532	10340519_g1h532	10340563_g1h532_g10h635_532	10340569_g1h532	10340593_g1h532_g2l635_532	10340597_g1h532_g2l635_532	10340602_g1h532_g2l635_532	10340605_g1h532_g2l635_532	10340609_g1h532_g2l635_532	10340612_g1h532_g2l635_532	10340709_g1h532_g2l635_532	10340826_g1h532_g2l635_532	10340827_g1h532_g2l635_532	10340835_g1h532_g2l635_532	10340905_g1h532_g2l635_532	10341082_g1h532	10341083_g1h532_g2l635_532	10341086_g1h532_g2l635_532	10341088_g1h532	10341089_g1h532_g2l635_532	10341097_g1h532	10341099_g1h532	10341103_g1h532_g2l635_532	10341105_g1h532	10341106_g1h532_g2l635_532	10341107_g1h532_g2l635_532	10341108_g1h532_g2l635_532	10341117_g1h532	10341124_g1h532	10341142_g1h532_g2l635_532	10341163_g1h532_g2l635_532	10341168_g1h532_g2l635_532	10341185_g1h532_g2l635_532	10341186_g1h532_g2l635_532	10341187_g1h532_g2l635_532	10341273_g1h532_g2l635_532	10341279_g1h532_g2l635_532	10341296_g1h532_g2l635_532	10341298_g1h532_g2l635_532	10341301_g1h532_g2l635_532	10341375_g1h532_g1h635_532	10341387_g1h532_g1h635_532
4	GalNAca-OSer	Tn	427.5	364	719	6577	7192.5	1939	1463	414.5	5380	5339.5	14347.5	1444	1779	8750.5	2516	3344	2716.5	2299	13098	1827	477.5	1008.5	697.5	8578	1990	1408.5	3629	2027	1692.5	4176	2846.5	4273.5	36071.5	1814.5	9296	516	8243.5	7399	500.5	1504	5980.5	2238	2370.5	4318.5	982	11777.5	8177.5
5	GalNAca-sp3	Tn	606.5	800	1343.5	4928.5	8618	672	9728.5	2038	17415	4339	9269	6658	2024	5474.5	4460.5	7906.5	2375.5	1035.5	30631	2405	1867	2362.5	1085.5	18900	3771.5	383.5	5229.5	2050.5	5492	5258	916.5	10316.5	20610	3032.5	12193	3152.5	11509.5	6773	515.5	2085	5813	5357.5	2778.5	8760.5	2846.5	8230	6006.5
6	GalNAcb-sp3		1116	2238	895.5	20326	8969.5	871.5	26602.5	1968	8017.5	5361	15485.5	3385.5	3523	2242	3642.5	3845	4268.5	3280	7754	2164.5	1254.5	1250	913.5	5679.5	3952	688.5	1054	4307	2487.5	3206	3018	18773.5	11925.5	3224.5	9455.5	4805	2986	12893.5	754.5	2625	9003.5	29068.5	1598.5	11532.5	4910.5	10794	1356.5
14	GlcNGcb-sp4		330.5	165.5	410.5	3482	4508	292	1693	324	2056.5	441	3790.5	742.5	801.5	1267.5	1752	1007.5	740	785	5195	1045	224	427.5	514.5	1212.5	741.5	227.5	463.5	1043.5	2146.5	2176.5	1434	2181	2936.5	677	3797	577	675.5	7963.5	652	1233.5	3271.5	1133.5	3008.5	1076	195	1191.5	485.5
17	Mana-sp4		423	357.5	558	987	2291.5	342	990.5	189	1828	730	3944.5	708	791.5	1429	1837.5	939.5	548.5	289.5	3950.5	1424	207	432	340	1270.5	685.5	278	507.5	1239	1370	1986.5	910	1181.5	3078	602.5	2768.5	283.5	673.5	7121	481	1110.5	3606.5	1538	598	1311	240.5	1498.5	491.5
18	Manb-sp4		398.5	306.5	487.5	1530	2659	404	903	128	2736	390.5	4304.5	669.5	751	1214	1409	920.5	528.5	230	3088	431	196	509	2814.5	1528	651	225.5	960.5	1162	1141	2206.5	790	921	2986.5	526.5	2436.5	281	1004.5	4591.5	236	831	3381.5	1753	377	1375.5	216.5	1153.5	527
20	L-Rhaa-sp3		26278	998.5	10495	23130	59145.5	2178.5	25290	7713.5	56576.5	7990	25378	3900.5	9603.5	14970	18197.5	22759	32953.5	2929	64075	5288.5	9868	3977.5	2016.5	55384.5	6296.5	561.5	35809.5	7913	11977	5400	65167.5	62895.5	65497	12942.5	37379	2418.5	37825	19017	681.5	21904.5	24824	41753.5	15682	29550	4835	18388	23703
21	Galb-sp4		520	282	520.5	1833	2459	360	1055	264	3369.5	409	23004	1120.5	845	1506.5	1960	870	472	269	4630.5	442.5	246.5	549	711	1253	804	278	664.5	4948	1516.5	1708	1095.5	968	3104.5	636.5	3215.5	305	689	8727.5	461	1108	4230.5	2206.5	652.5	1218.5	246	4601	504.5
22	GlcNAcb-sp4		378	143.5	494	1637	1883.5	234.5	779.5	683	1183.5	363	3118	545	675.5	1035	1304.5	740.5	345.5	266	5546	1289.5	111.5	401	551	980	620.5	195	822	854.5	588	2089	577	870.5	2673	402	1993.5	258.5	811.5	4304	298	693.5	1905	1443	1753.5	886.5	225.5	803.5	436
23	GalNAcb-sp4		347.5	174	364	684	2868	359	2791	74	3022.5	976	5461.5	656	628.5	847.5	1317.5	731	331	240	4367.5	461	217	445	343.5	896	853	179	635.5	946	615.5	1543.5	657.5	542.5	5845.5	587.5	2539.5	247.5	590	2850.5	160.5	599.5	5494.5	693.5	529.5	1039.5	181.5	807.5	470.5
26	L-Rhab-sp4		3806	814	13719	16255	41149	1851.5	30682.5	2538	22401	5388	29864.5	33621.5	4415	19723.5	9738	15423.5	14378	900	33374.5	4290	4545	13695	3426.5	35216	6825.5	846.5	15207.5	14912	9959	13189	65535	17944.5	65535	5618	17589.5	23145.5	13718	22604	1288	5503.5	12043	15727.5	15027	30123	22780.5	21497.5	13790
29	Fucb-sp4		381.5	130	375.5	681	1689.5	856.5	330	85.5	1054	270.5	2428	1388.5	583	753	1166	970	256	193	1968	1985	107.5	268.5	239.5	1479.5	323.5	111.5	615.5	1143.5	1840	1230	539	1503	1929	387.5	2588.5	244	342	6407	161.5	545	2262	776.5	276.5	1837	166.5	1878	425
32	GalNGcb-sp3		893.5	2908	1180.5	17707	12834.5	422	25485	2070	6582.5	2202	11357	5020.5	3067	2135	4708.5	1282.5	3382.5	1775.5	9489	1270.5	190	447.5	494	1739	3148.5	324.5	495.5	4873	1658.5	3301.5	2003.5	2126.5	9845	2759.5	8177.5	2136	1313.5	18830	911.5	3164.5	9440	25570.5	669.5	12222.5	2434	6798.5	1017
33	Glc-2-NH2	-	358.5	365	593	1042.5	2620.5	361	965.5	219.5	3959.5	266	3876.5	763.5	829	1513.5	2011.5	1065	564	294.5	5343	382	257	401	302.5	1486	593	293.5	553.5	1318.5	1499	2359	845	888	3404	569	3069.5	274.5	636.5	9861.5	553.5	1081	4028.5	1802	409.5	1331.5	239	1832	675
34	L-Glcb-sp4	a-L-glucose	413.5	271	474.5	897	2298	324.5	870	98.5	2448.5	403	3463	583	692	938.5	3484	1010	400	242	2983	357	194.5	396	263.5	1322.5	501.5	246	491	932	1155.5	1935.5	827.5	698	2834.5	454	2511	239	626	5730	350.5	795.5	3511.5	1568.5	350	1253.5	194.5	1260	523.5
36	Manb-sp3		665.5	369	1784	19520.5	27230	435.5	3178	555.5	33112.5	7116.5	12599.5	9049.5	3584	3335.5	4990	1590	8436.5	521.5	31364.5	1638.5	3721.5	688	8565.5	21705	1238	397.5	9218.5	2503.5	6159.5	16982	1350.5	19298.5	9668.5	5459	11911	727.5	8037.5	6818	575.5	4765.5	5378	7324	7507.5	14359.5	983	3718	3926
37	3-O-Su-Galb-sp3		319.5	165	273.5	561	1751.5	311	23821.5	535	806.5	666	4085	468	684	1974	2434	969	568	187.5	3371	349.5	113.5	293	254.5	1045	444	245.5	375.5	486	517	2170.5	302	484	1711	469	3283	188.5	845	3044.5	578	708.5	3425.5	375.5	226	763	121.5	1025.5	335
38	3-O-Su-GalNAcb-sp3		1035	443.5	956	3661	14026	2703	22293.5	751	8290.5	809.5	8517	2061.5	2042	9192.5	7241	3341.5	20103	767	44894	882	977	1354	884	6495	753.5	2445.5	6612.5	2908.5	950	5452	8510.5	1894.5	14824.5	965.5	4289.5	445	7284.5	6176	1141	1535.5	14486	525.5	2582	65535	413.5	3956.5	1393
41	6-O-Su-GalNAca-sp3		3161	793	3553.5	7834	17354.5	2268.5	15999.5	1037.5	17938	6819.5	17163	6418	12763	12686	7802	11432	5123	3273	46515	6282	3774	3130.5	3046.5	19915.5	8557	1361.5	14374	4558	11195.5	9665	2248	18488	30080	3623	20903	3923	19065.5	12393	978.5	3580	7234.5	5209	12796	15884	4631	11522	13253
43	6-O-Su-GlcNAcb-sp3		2690.5	933	1422	9287.5	8393.5	2895	3913.5	1044	6710.5	3134.5	12424	1361	2612.5	8439	2385.5	7325	6042.5	1636.5	13859.5	3866.5	4869	590	907	7330.5	1954.5	466.5	4861.5	3594.5	2301	32085	2359.5	7637.5	17654.5	2548.5	5697	1401	2984.5	5052.5	567.5	5436.5	8852	16926.5	1525	4169.5	1203	5867.5	19882.5
44	GlcAa-sp3	a-glucuronate	455	285.5	769	969	3520.5	409	728.5	154	2110.5	1064.5	13490.5	1454.5	1746.5	1329	7823	998	1267	419.5	7865.5	579.5	167	653	365	1941.5	2992	1167	4116	1637.5	2151	4140.5	1457.5	4570	15166	1341	2594.5	254	1444.5	3852.5	191	1015	3401	2147	1726	3630.5	196	2565	1342
45	GlcAb-sp3	b-glucuronate	388	256.5	435	1182.5	2244.5	334.5	895	193	2875	414.5	3911.5	2698.5	802	1500.5	1975.5	857.5	1638.5	262.5	4934	1267	200.5	451	444.5	1344.5	664.5	238	733	1157	1416.5	2460.5	8254	1537.5	2618.5	531	2681.5	328	707.5	8940.5	691	1233.5	2988	1701	1145	1211.5	284	1600	977.5
46	6-H2PO3-Glcb-sp4		3050	287.5	774	3107	2989	458.5	25788	155	23450.5	370.5	14445	2204	934.5	6292	4018.5	878.5	1215.5	900.5	13356.5	620.5	1048.5	803.5	753	3097	712.5	264	943.5	1789	2204	2099	1046.5	2143	12241	645.5	3768.5	337.5	878	7749.5	458.5	1303	15903.5	9302	865.5	2708.5	279	1604	11114
47	6-H2PO3-Mana-sp3		1202.5	15547.5	899	733	2501.5	428	2154	84.5	10486.5	320	8505.5	1633	1195	1280.5	1560	1014	1181	204	2438	471	294.5	479	321.5	2090	618	278.5	494.5	1054.5	937.5	2460.5	753.5	601.5	7253.5	515	3287.5	569.5	908	4045.5	180.5	753.5	25249	9129.5	4682.5	1134.5	345	3628.5	13158
49	Neu5Aca-sp9		817.5	94	504	898.5	3221	1243.5	2486.5	105	823	490	2221	7686.5	1093.5	1446	1150.5	1744	386.5	494	6469	1530	1442	265	379	4904	430	1085	794.5	589.5	996	1563	2479.5	941	1722	392	2194.5	203	804.5	1738.5	179.5	776.5	1191	1671	4716	8056.5	209.5	4418.5	1021
50	Neu5Acb-sp3		1145.5	2154.5	477	3426.5	10730.5	382	2483	1119.5	17894.5	953.5	2989	3429.5	2645.5	2240.5	1905.5	864	4126.5	458.5	2874.5	1494	1587.5	1069.5	1826	4461.5	1600	253.5	1935.5	1924.5	725	2389.5	10486	10217	31638	1008.5	8060	178	5294	8542	658	19304	2761	568.5	290	1081.5	121.5	8632.5	12562.5
51	Neu5Acb-sp9		1296.5	2643	2502.5	7790.5	12534	988	3072	1034	17801	5200.5	2888	3495	6698.5	3044	1642	3256.5	13135.5	1096	7832	1308.5	2266.5	1458	3339	13319.5	2678	501	1472	3004	1102.5	4257	15902	21339.5	37776	1164	13917.5	108.5	4187	11342	604.5	36669.5	3239	1623	848.5	2374.5	98.5	6718	33360
52	Neu5Gca-sp3		321	114.5	558.5	656.5	1567	231.5	726.5	130.5	1659	2048	2160	502.5	578	738	1252	693.5	272	269	2551	302	129	308.5	253.5	2030	616	259	530.5	603	594	2076	1449	655.5	3289.5	430.5	1236	277.5	838	3052	365	769	2538	722	404	765	196.5	1659	824.5
53	Neu5Gcb-sp3		427	190.5	482.5	643	4102.5	332.5	574.5	101.5	6771.5	349	3729.5	689	1126.5	1530.5	1251.5	920.5	388.5	201.5	2188.5	610.5	177	405.5	449	763	511	228.5	530	811	755.5	1933.5	631	673	2905	412	2539.5	186.5	706	9795.5	536	964.5	3059.5	748.5	271	949	195.5	1158	2736.5
57	Ribb-sp4		385	285.5	490	1356	2300.5	356.5	793	130.5	2476	393.5	4172.5	5286.5	724	1259	1511	1083.5	444.5	244.5	3072.5	405.5	199	371.5	408.5	3816.5	542	249	510	987	1209	1919.5	840.5	936.5	3785.5	501.5	3601	298	747.5	6212	362	816	3906	1625	444.5	1210	217	2975.5	451
58	L-Fucb-sp3		339	104.5	400.5	2053.5	3575.5	366.5	601	400.5	738.5	447	7307.5	1458	674	575	988	753.5	699	177	4028.5	975.5	130	294	313.5	3392	709.5	1872	5426	1351.5	653	1396.5	1535.5	2714	3736	302.5	8138	246	5100.5	4045.5	1176	874	3112.5	1508.5	428.5	15748	178.5	3626	3738.5
60	6-O-Su-Galb-sp3		6636.5	298.5	5146	9298	49120.5	886.5	14580	1984.5	18611	11813	56096	21346	10666.5	25976.5	40780.5	2164	47581	2507.5	17463	6894.5	11273.5	1914	805	25720.5	2386	396.5	10955	2313.5	39676	5085	1627	5405.5	24009	2089.5	34833	617	29420	9159	620.5	4561	7895.5	4396.5	7450	4246	511.5	20002.5	5123.5
61	3-O-Su-GalNAca-sp3		482	391.5	823.5	3741	18302	1410	3656	878	8440.5	913.5	13163.5	9124	4265.5	8759.5	9518.5	2519	18392	848.5	12400	1373.5	465	1386	431.5	2705.5	734.5	2563	4920	2493	737	16079.5	6266	2748.5	13294	553	10323.5	369.5	5638	9380.5	387.5	3296.5	11399	2260.5	6585.5	65535	403	4854	1181
63	4-O-Su-GlcNAcb-sp2		711	164	501	5246.5	10466.5	905.5	6081	207	840.5	1604	1368	716	2811.5	4063	1919.5	2849.5	13154.5	5482	11236	6349	502	1646.5	3056	4094	2709	684.5	4418.5	4888.5	2139	3722.5	2925.5	1766	65273	1879	7005.5	585.5	1647	5701	642.5	1707	3294.5	1908.5	1819	2154	434	5184	16257
64	4-O-Su-Galb-sp3		291	119	401.5	1147	1799.5	2949.5	550	74.5	1785.5	3163	11667.5	796	1240.5	823.5	1136.5	1980.5	361.5	210.5	18801.5	556.5	665	1098	389.5	4616	971.5	2683.5	2354	1990	314	1855.5	5655.5	4624	4119.5	483	7063.5	241.5	853.5	2902.5	567	15142.5	3183	1056.5	380.5	2313	209.5	1288	1941
65	4-O-Su-GalNAca-sp3		239	80	697	2743	4273	457.5	8735.5	400.5	3444	453	7587.5	1208.5	842.5	3669	1123.5	1342	440	502	3842	246	325.5	365.5	417.5	836.5	368	724	923.5	951.5	1311.5	1958.5	2700.5	1420	8154.5	565	1590.5	239	2040	6302.5	394.5	1016.5	6725	1827.5	4206	1839	204.5	2048	1786
66	4-O-Su-GalNAcb-sp3		168.5	80	1219.5	1482	3427	470.5	1901	5919	15391.5	295	3371	2667.5	2076.5	915.5	1109.5	850	1840	1099.5	3239.5	437	553.5	268.5	366	15655	404.5	508	2447.5	619.5	397	2016	562	4678	10192	402	5136.5	197	3287.5	1636.5	480	1194.5	1392.5	332	3479	33085	128	6449	25673.5
67	KDNa-sp3		354	206.5	424	759	1851	280.5	699	161	1678	505.5	5779	588	1192.5	1300	1726	746	389	246	4334.5	655.5	194	416.5	468.5	1000.5	660	180.5	408.5	933	971.5	2599	802	1084.5	2244	416	8403.5	264.5	568.5	7878.5	489	1092.5	2830	1046.5	702	1146.5	237.5	913	363.5
68	KDNb-sp3		387.5	224.5	409	706	1730.5	265	568	143	1408	316	4199	1305.5	655	1141.5	1543.5	811.5	675	236	2152.5	292.5	239	390.5	369	875.5	610	178.5	543.5	1029	1121	1871.5	668	1016.5	2108.5	407.5	2024.5	263	513	5387	394	736	2408	1073.5	870	1099	244	1203	462
72	Fuca1-3GlcNAcb-sp3		3492.5	1069.5	2477	6123	19647	1173	17002.5	2378	30142	24162.5	11916	8055	15964.5	14541.5	1982	5496	18654.5	3793.5	65535	5814.5	4641.5	3766	1898	22437	6735	1280	9400	13659	4417	8145	7794.5	14797.5	32512	9482	13555.5	1821.5	6057	19298.5	2260.5	7287	14346	13404	9082	32258.5	1643.5	12670	20834
73	Fuca1-4GlcNAcb-sp3	Le	3247	477	5903	8574	34422.5	1642.5	21730	328	16760.5	1638	17095.5	4347.5	8901.5	13439	9307	20643	5809	5109.5	26472	12001	3829.5	3072.5	4086.5	40916.5	1905.5	1705.5	7617	16046	3854.5	5135.5	14504.5	7937.5	39774	2286	7118	1406.5	6976.5	7086	615.5	7486	3773.5	5881	16693	29397	1717	9366	12905
75	Gala1-2Galb-sp3		5192.5	1144	1355	3157.5	19041.5	1549.5	15978	937.5	10033.5	2668.5	9358.5	10590.5	3174	2704.5	6458	4198.5	4121	1812	17037	1001.5	3024.5	800.5	290.5	5861	6635.5	280	913.5	6827.5	7817	11118	10011.5	7808.5	12584.5	3453	9950	3310	3948.5	20069	696	11081.5	15556	24447.5	5215	12729	2410.5	5268.5	5711
76	Gala1-3Galb-sp3	Bdi	4280	663	820	2603.5	12607	527	29518.5	562.5	2537.5	4525.5	8003.5	994	2580	4238.5	2193.5	1337	939	431.5	15703	560.5	421	393.5	348.5	7259	1586.5	219	1148	5928	2076	2343.5	1810	7739.5	28847.5	1214.5	2987	386	2425.5	3564.5	330.5	1578	13417.5	2427.5	2465	1702.5	423	4253	6524
77	Gala1-3GalNAcb-sp3	Tab	10720	483.5	8240	10363	34486.5	926.5	35056	525.5	13717.5	534.5	9591.5	7209	9814.5	19082	2316	3697.5	1790	204.5	21291	5437	1760	3496	638	46955	3251.5	847.5	11968	4667	5483	8160.5	3584	23070	16315.5	3091.5	26503.5	3264.5	18804.5	14413.5	998	4627.5	20627.5	20680.5	8296	19867	3512	8880.5	7739.5
78	Gala1-3GalNAca-sp3	Taa, core 8	309	142	4401.5	7514	7985	1150.5	11252.5	1592.5	4279.5	2556.5	9930.5	4025	6644	3277	6008	2733	675	210.5	9142.5	3133	391	3013	464	18163.5	604	192	2669.5	5970.5	4813.5	4703	1680.5	5662	22171.5	2135.5	18953	1015.5	7885.5	17638	521	4407	11491	16100.5	9860	10539.5	1164	7206.5	1046
80	Gala1-3GlcNAcb-sp3		1075.5	1318.5	13232	19590.5	17356.5	1075	20403.5	10764.5	36662.5	28987.5	22963	12096.5	21708.5	18783	5661.5	22223.5	30475.5	12267.5	65535	9606.5	9917	5784	9214.5	29046	18024	2308	16911.5	17595	24455.5	26497.5	30667	65535	65430	14507	10240.5	3241	29844	27705.5	178.5	14425.5	23691.5	14752	10905.5	34872.5	2472	20155	15672.5
81	Gala1-4GlcNAcb-sp3	aLN	1495	996	4203.5	9522	32136.5	2049.5	28821.5	4933	15224.5	5960.5	23454	11045	7594.5	4169	5526	5074.5	23299.5	3799.5	27386.5	6543.5	16452.5	6422.5	3486.5	20653.5	4776.5	870.5	7961.5	3602.5	4792	16481.5	6521	46581	65535	974.5	12749.5	3646	12297	14317	1713.5	9581.5	9882.5	16592.5	8300.5	27196.5	5024.5	13809	11976.5
82	Gala1-4GlcNAcb-sp8	aLN	1000.5	1222	3500	8425.5	29384	1831	29287.5	4070	18108	6076	23485.5	9646.5	7087	3932.5	6563.5	4859.5	23542	3188.5	27684.5	6852	11287	6116.5	2731	17614	4617	942.5	7437.5	2327.5	4678	13671	7548.5	28562.5	65535	1539	11272.5	3096	10490.5	14126.5	1486.5	9794	10318.5	15916.5	9318.5	32504.5	4774	12154.5	12845
83	Gala1-6Glcb-sp4	melibiose	8776.5	339	2441.5	6638	45179.5	590	3413.5	613	9086	5153	7275	1891.5	2715	9421.5	1717.5	1625.5	3671	3812.5	31573	5625.5	1068	875.5	3237.5	5423	3447.5	217.5	4639.5	2984	26465	1715.5	5659.5	1948.5	17840.5	6956	20161.5	630	4830.5	9154	826.5	2535.5	5389.5	2661	556.5	35323	370	2645	4655
84	Galb1-2Galb-sp3		2761.5	1307.5	1586	10897.5	11269.5	5404.5	24675	1540.5	6969	1503.5	20923.5	3800	4822	3851	7695	4713	4829.5	5185	6411.5	7184	631.5	553	1188.5	4854	3633	3642	1209.5	5659.5	3132	4848	2839.5	6232.5	28470.5	5117	14432	2061.5	11057.5	8533	822.5	10865	30850.5	26462.5	8768.5	18169.5	1673	7319	741.5
85	Galb1-3GlcNAcb-sp3	Lec	30089	915	2740	13980	24838.5	601	7370	2899.5	31682	39953.5	10784	2022	16976.5	4359	5538	6675	29739.5	4587	65535	9323.5	9278	637	1794.5	13396.5	3036.5	2294.5	8184	14566	3983.5	12988.5	20669.5	22348	35306.5	10996	29947.5	770	16095.5	28863	297	10012	24631	8927.5	2139	38891	421.5	8329.5	8944.5
87	Galb1-3Galb-sp3		2790.5	283	2125.5	19741	18848.5	11303	13471.5	767.5	7868.5	1878	14111.5	9990	2721.5	8266.5	6642.5	15666	5805.5	4126	23729	4706	1163.5	1740.5	1765.5	24078.5	2320	2448	3423.5	5151	5792.5	14465.5	3557	11723.5	21644.5	3666	14342	2583.5	17940	9452	1058	5986.5	12855.5	12012.5	10924	5916.5	3518	16578.5	13582.5
88	Galb1-3GalNAcb-sp3	Tbb	3520.5	291.5	677	6927.5	32646	7380	13263.5	1672.5	47723.5	6093.5	17403.5	13318	10958.5	6324.5	6512.5	20963	5214.5	5310.5	48720	9381.5	4165.5	5976.5	1781	31463.5	2903.5	694	3565	7110	4978	10696	8714	30228	42522	6318	30505.5	3359	22003	30782	1342	7994.5	3812	8922.5	9525	11939.5	3277.5	55696.5	9100.5
89	Galb1-3GalNAca-sp3	TF, core 1	506	182.5	958	1809	5196.5	540	5718.5	926.5	3501.5	1808.5	9407	8954	2752	3767.5	2867.5	3518.5	8814.5	8725	24447.5	8131.5	4089.5	925.5	689	15758.5	664	377	3223.5	497.5	3796	10133.5	2721.5	7910	35852	3789.5	9210	716.5	12097	9914.5	208	3662	6415	7111.5	4761.5	9271.5	672	11296	2154.5
93	Galb1-4Glcb-sp4	Lac	658.5	749	809.5	4857	4093	324.5	6640	2701.5	5252.5	1734	6973.5	2987.5	8290	4712.5	5218.5	1598.5	610	277	6466.5	964.5	1647	1088.5	8987.5	3217	790.5	314	807.5	2022	1673	2154	2187.5	5733.5	34622	2226.5	11323.5	973.5	2884.5	11897	441.5	1142	3774.5	1747	821.5	1494	432.5	4550	1223
94	Galb1-4Galb-sp4		419	182.5	505.5	2365.5	2395.5	277.5	2529.5	539.5	1940.5	1438	4225.5	956	791	1186.5	1783.5	1539.5	1087	1178	4875.5	1335	379	790	792	7262.5	841	265	656	954	954	1415.5	734	855.5	6002.5	1874.5	3386.5	323.5	1289.5	3754.5	219	731	7780.5	1285.5	3401.5	1550	500.5	1838	3194.5
97	Galb1-4GlcNAcb-sp3	LN	196	103.5	476	1475.5	683.5	195	413	395.5	1640	1173	1224.5	1843.5	398.5	2601	971.5	1110.5	740.5	155.5	1524.5	1044	122.5	197.5	1064	4180.5	783.5	479	386	416	341.5	643.5	1245	1620.5	3158	450.5	1126.5	198.5	3260	801.5	87.5	1950.5	1435	882	476	13508	161.5	1799	1535
98	Galb1-4GlcNAcb-sp5	LN	149	91.5	608.5	1345.5	746.5	161.5	325	359.5	2307	1299	1321.5	1835.5	392	2533	1118.5	721	755	196.5	1308.5	1304.5	183.5	188	1070	4216.5	818	477.5	363.5	426	255.5	426	1491.5	2298.5	3024	570	1154	194.5	7758.5	811.5	77.5	2075	875.5	1090	514	16761.5	215.5	741.5	3509
99	Galb1-4GlcNAcb-sp8	LN	146.5	80	346.5	317	878	121	520.5	173.5	5478.5	1097.5	799.5	392	575	2140	1092	374.5	1311.5	171.5	1482	1830	86	1824	561.5	2819.5	308	252	322	264	195.5	310	449	1921.5	1628	196.5	784.5	98	1206	14244	70	1590	1213.5	292.5	178.5	20550.5	91.5	689	2593
105	GalNAcb1-3GalNAcb-sp3	para-Fs	2985	1302	1511	9914.5	26173	5657	9708.5	6606	10942.5	3057.5	6757	10040	3595	8892.5	3717	12003.5	8127.5	5547	23990	10209	5375.5	8534.5	1772	29444.5	6226.5	546.5	11927.5	11137.5	6098	5604.5	14795	9333.5	16600.5	4351	20120.5	2345	8636.5	7242	971.5	11566.5	8180.5	14311.5	5641	18383.5	2137.5	6326.5	15701.5
106	GalNAcb1-4GlcNAcb-sp3	LacdiNAc	487	89	1286.5	10395	16077.5	658	22857.5	1730	6934	1668.5	16802	10188	921	3495	2888	8480.5	2473	1134.5	24325.5	2290	971.5	2206.5	778	2213.5	1838	664	1223	4512.5	6076	578	2573.5	8869.5	24935	4759.5	10480	725.5	3859.5	7832.5	598.5	7370.5	5277.5	14595.5	1634	15242.5	801	4582	7960
111	Glcb1-4Glcb-sp4	cellobiose	906.5	237	2354	6085.5	4518.5	699.5	3077	554.5	9892.5	2294.5	9551	7879	2362.5	10864	2596	1549.5	2093.5	1674	42523	1357	300.5	620	2026.5	3940	835.5	282	1016.5	2578.5	7777	2149	2474.5	5482.5	37820.5	727	8454.5	800.5	3065	9782	853	3216	6326	3872.5	1222.5	6581.5	844.5	5406.5	16915.5
112	Glcb1-6Glcb-sp4	Gentiobiose	601	272	1475	5183	31759.5	1043	9013.5	3062	10185.5	5361	17106	3733.5	4213	9256.5	14022	3364.5	12511	5279.5	32943	4640.5	1727.5	999.5	3812.5	14882	4664	328	6133	2388	6801.5	6072	3280	19933	32697.5	4176	19656	460.5	9794	6161.5	328	2924	9174	8742	980.5	16355.5	517.5	20628.5	18006.5
113	GlcNAcb1-3GalNAca-sp3	core 3	2877	1963	3664	33389	23921	1331	8686.5	5529.5	18287	7352	26543	7577.5	4632.5	9966.5	5233	6595	7223	3096.5	18562	7666.5	2725	2505	1083	20710.5	5295	266.5	8450.5	2163.5	9667.5	5272.5	4731.5	17677.5	36204.5	9820.5	16426.5	1067.5	11741	14508	495.5	10476.5	10594.5	40743.5	2651.5	23182.5	713	59826	13665
114	GlcNAcb1-3Manb-sp4		362	1067	606.5	7238	4208	284.5	4291	675	2913.5	1092.5	4529	789	3621.5	2341.5	2180.5	659	756	1467.5	7084.5	571.5	580.5	730	611	4340	2082.5	201.5	488.5	5661.5	760	1621.5	1572	1408.5	4719	670	17115.5	3019.5	2421	5527	652.5	1172.5	2179	1950.5	1345	4555.5	3925	12373.5	585.5
116	GlcNAcb1-4GlcNAcb-sp3	chitobiose	6353.5	228	3652.5	6323	8944.5	3306	12000.5	9799.5	29983	3427.5	11607	5822.5	3710	7094.5	3195	4826	3189.5	3215.5	22029	6328	5095.5	719.5	3796.5	12868.5	5463.5	432	5358.5	3542.5	3728	11336	3615.5	6774	59988.5	4438.5	24268.5	1665.5	25992	13555.5	1348	7876	11943	51706.5	9509.5	18268.5	608.5	5865.5	12458
117	GlcNAcb1-4GlcNAcb-sp4	chitobiose	649	2531.5	4706	7779	6334.5	3962	6820	10038	24123.5	3389.5	10753.5	11471	3266	5012.5	4486	2513	3834	3013.5	19557	4930	4856	1686.5	2642.5	11262.5	4532.5	319	5062.5	3001	5039	7385	5205.5	2528.5	59458.5	1855	12806.5	818.5	18377.5	18533.5	763.5	3947.5	22313.5	65535	12636.5	8028	680.5	4214.5	13678
118	GlcNAcb1-6GalNAca-sp3	core 6	1917.5	1906	4086	15152.5	21414	1476	21303.5	1882	18853	7052	15078	5420	4073	9550	7329	6356	7092.5	7967.5	35924	6426.5	4270.5	2875.5	2390	19545.5	5017.5	512.5	6429.5	7787.5	8224	6716.5	7782	25072.5	49074.5	8667.5	13184.5	3742	18897.5	17634.5	1247.5	4675	13351.5	19928	4149.5	21454	3906	17418	15964.5
122	Mana1-6Manb-sp4		249.5	172	388	782	1524.5	245.5	869	140.5	6143.5	355	3058.5	726.5	798	987	1266.5	1002.5	316.5	239.5	1972.5	323.5	155.5	397.5	227	794.5	451.5	309	622.5	1361	749.5	1268.5	621.5	1095	2340	465.5	7720	244	593.5	7102.5	475.5	2563	2760	906	324	817	204.5	709.5	757.5
123	Manb1-4GlcNAcb-sp4		2121	214	1342.5	7690.5	24523.5	1049	10927	805	15146.5	3233.5	12135.5	6855	2363	8195	6418.5	3381.5	7630	2670	25853	1366	26960	624.5	9324	18463.5	1507	430	5338.5	2664.5	9074.5	18269.5	2340	8556.5	23394	3692.5	12068	2011	30417.5	5537	511	4532	14428	26338	7261	8011	2200.5	7144.5	18264.5
128	Galb1-4Glcb-sp4-Trp	Lac	542	1355.5	1210	25886	7162.5	2401.5	10363.5	1789	8579.5	1420	4758.5	1824	4365	2379.5	2593.5	1995.5	1176.5	833.5	27101.5	545	2281	1055.5	10939	4582.5	667.5	357	2060	1553.5	3487	2708.5	1711.5	9213	50055	2899	15273	2024.5	5893.5	13449	451	1522	2284	1836.5	1862	1040.5	827	5542.5	2749.5
129	Galb1-3(6-O-Bn)GlcNAcb-sp3		186.5	81	258	3510	10953.5	423	5358	210.5	1937	3822.5	4005.5	1383	2527	1805.5	1029.5	1222.5	896.5	2404	6462.5	516	4671.5	275	559.5	897	482	160.5	616	1138	900.5	662.5	4227	2076.5	6653	2122.5	16548	496	1756	7295	444.5	1359	1927.5	1090	206	3974.5	404.5	1242	3022
130	6-O-Bn-Galb1-3GlcNAcb-sp2		1970	504.5	2537	6694	17695.5	920.5	3077	3506.5	20590.5	22481.5	7123.5	1939.5	11052.5	4731	4570	3746	20445.5	2669.5	46050	5198	3261.5	963	1862	2662	3025	872.5	7650.5	10865.5	3744	5887.5	7733.5	16759	35181.5	4762	15460.5	908	8637	13336	913.5	4401.5	7803	7338	1995.5	25715.5	850	3385	5859
132	Galb1-3GalNAca-sp5	TF, core1	572.5	283	1409	2280.5	8898.5	680	6959.5	1275	4215	1779.5	11098	10180	3069	4104	3085.5	5058	9983.5	9261	23662.5	9507.5	4363	970.5	705	18176.5	580	455.5	4830	528.5	4179	8757	2916	8040	50124.5	4223.5	9808.5	953.5	20188	11525.5	250.5	4756	7104.5	7984.5	4720.5	10543.5	782	21216.5	5257
133	Galb1-4Glcb-sp4-Ala	Lac	683	1197.5	940	4319	5993.5	298.5	10125.5	3196.5	7833.5	2128	7526.5	3458	10191	4788.5	5839.5	1981.5	1165.5	418	30927.5	538	1852.5	1617	10329.5	4424.5	861.5	329	1097.5	1596.5	1526	1520.5	2934.5	7868	49936	3124.5	15576.5	1465	3746.5	14006.5	451	1786.5	2016	1430.5	1270.5	1571.5	481	5184.5	1786.5
135	Galb1-4Glcb-sp4-Asn	Lac	585.5	193.5	449	3323.5	3653	296.5	5341.5	1775	6116	1332.5	5560	2821	7989	3805	3755.5	1416.5	805.5	506.5	24311	529	1352.5	913.5	1376.5	2439.5	786	356.5	712	1734.5	934.5	1493.5	1688.5	2845	26606	831	11757	557	2659.5	6830.5	596.5	1216	3212	1465	501	1296	491	4123.5	1219.5
136	Galb1-4Glcb-sp4-Ile	Lac	550	1205.5	1045.5	3148.5	5579	280.5	10410	2083	7916	2161	7253.5	3243.5	9863	4890.5	4892.5	2291.5	764	447	30763	531.5	2079.5	1169	10088.5	4507	820	283	1217	1348.5	5781.5	2505	2213	8639.5	50886	2958	16772.5	1477.5	5275.5	14459.5	879	1377.5	1312.5	1724.5	1545.5	1191	581.5	5210	2206
137	Galb1-4Glcb-sp4-Nle	Lac	569	1504	1239.5	2836	6073.5	349.5	11445	1965	8985.5	2068.5	7823	3355.5	11182	5076.5	6429	3181.5	1142.5	608	30015.5	516	2703.5	1246	11281	5248.5	906	259	1742	1461	3242	2359.5	1345.5	9159	55976	3384	18036.5	1938.5	5536.5	14924	990.5	1819	1410	1814	1817	1300	751.5	5956.5	2799.5
138	Galb1-4Glcb-sp4-Val	Lac	557	1122.5	1033.5	3042.5	5398	312	10297	3018	8324	2106.5	7199.5	3247	9239.5	4387	4774.5	1920	1127.5	362	30150	579	1925	1336	11025	3813.5	789.5	252.5	1009.5	1397.5	2542	2275	1922.5	7376	48526	2982.5	13748	1263	3762.5	13445.5	790.5	1172	1473.5	1666.5	1153	1493.5	444.5	5196	2090
139	Galb1-4GlcNAca-sp3	LNa	967.5	874.5	5748	22316	18029.5	1010.5	8050.5	956.5	10049.5	2208	22202.5	8669.5	2113	7058	4210.5	2508	4977	5952	6416.5	810.5	630.5	4461.5	941	22902	1873	654.5	2993	1754	2496	1571	11733	6759	28783	3746.5	11028	1522	17578	8042	483.5	10658	23584	34185.5	4199.5	23263	896	7346.5	2213
140	Gala1-3GalNAcf b-sp3		10041.5	606	7358	29957.5	8740	10883.5	54889.5	3431.5	7888	4748	22057	15036	5173.5	2113	3435	27994.5	8276.5	4465	55661	3940	4620	8434.5	8859.5	5467.5	2230.5	1018	10882	14741.5	2614.5	1280	2335	41670.5	40718	4174.5	18222.5	1740.5	20431	3110	209	4200	11944	11410.5	10814	50224.5	1036	16994	15757
142	GlcNAca1-3GalNAcb-sp3		9064.5	6276.5	11334	15937.5	49470.5	13861.5	62741.5	1267	25231	6088	24140.5	30904	14440.5	29848.5	7214.5	11120	18891.5	1054.5	64024	13202.5	8110	4717	4620	14264	6003.5	1945.5	9806.5	15794.5	12526.5	25834	22727.5	10591	38506	23023	12246.5	3538.5	39671.5	13069	1501	4070	37472.5	29717	21594	21302.5	1978	13516.5	16733.5
143	Fuca1-2(3-O-Su)Galb-sp3		436	93	446	4848	2148	618	22249	210	1030	561.5	3852	4933.5	2232.5	3984.5	2871.5	3637	655	872	5108.5	327.5	120	331.5	565.5	1534	459	489	1905	564	1313.5	1395.5	996	1091.5	1980.5	1507	4556.5	470.5	2266.5	9021.5	486.5	1602.5	1514	6407	329	1271	303	1255	444
145	Galb1-3(6-O-Su)GlcNAcb-sp3		6312	878.5	884.5	5663	4924	1727.5	6700.5	731	4628.5	1839	16003	1533.5	4402.5	6587	1449.5	1540	2010.5	2432	9800	4770.5	6734	655.5	868.5	5170	995	786	1957.5	2253.5	1944.5	1730	1836.5	2552.5	7899.5	3471.5	6852.5	455.5	1860.5	6713	352	4295	11374.5	3403	1649.5	5081.5	398.5	4000.5	1154.5
146	Galb1-4(6-O-Su)Glcb-sp2		4272.5	465.5	1155.5	5389.5	10330	1029	11922.5	1395.5	9334	4459.5	17392.5	6104.5	21454	11097	3551	12338.5	4087	1582	35997.5	2781.5	2228	1831	788	12977	1391.5	904.5	7273.5	1559.5	4531.5	3399.5	12781	20836.5	24543.5	3922.5	20628	1372	6109.5	8042	1243.5	4643	3318	3388.5	7309.5	3273	1505.5	5649	24516.5
149	GlcNAcb1-4(6-O-Su)GlcNAb-sp3		2283	475.5	2524.5	5900.5	9162	220.5	3236.5	1193.5	668	4289	20911.5	18346	701.5	433	6046.5	6465.5	7157	3617	26927.5	205	4806	457	5940	1516	3540.5	2655	598.5	612.5	2837.5	5118	5224	3275	35080.5	234	1613.5	3457	14633.5	6506	195.5	1702	645	12715	1558.5	16266.5	391.5	5672.5	4359
150	3-O-Su-Galb1-3GalNAca-sp3		166.5	222	825	4579.5	15193	392.5	3168.5	1087	3414.5	666	9621	4797.5	1788.5	3011	2548	1285.5	379.5	208.5	5430	588.5	1750	2595	227	11543.5	207.5	273	1892	1038.5	1510.5	1631	1290.5	2079	8018	1216	6489	1357	6329.5	9409.5	183	3919	5072.5	2209.5	1114.5	7143	837.5	6914	342.5
151	6-O-Su-Galb1-3GalNAca-sp3		5956	351	1290.5	8361.5	8233.5	757.5	7824	961	10364.5	4288.5	23109.5	19573.5	6544	6202	6078.5	4169	6472.5	5675	27498	13813.5	4364.5	1793	1390	23121	4504	1094.5	7720.5	2078.5	7255	7794.5	3221.5	17988	42589	2177	7847.5	1429.5	25071.5	10273	1298.5	6879.5	7617.5	8827	5756	12066.5	1000.5	12689	8883
153	6-O-Su-Galb1-4Glcb-sp2		393	113	1059	7677.5	1676	480	2143	1182	2253.5	1389.5	6669.5	1530	863.5	4668.5	2279.5	1359.5	1647	1553.5	6406	1530	228	467.5	291	3051	665.5	291	1737.5	1297	974	1278	7347.5	2092	18731.5	964	2640.5	212.5	8137	9067	252.5	2448	2951.5	3543	3086.5	2208	185	3136	1324
154	3-O-Su-Galb1-3GlcNAcb-sp3		27202	1300	3476	14974.5	22325.5	1492.5	7109	2465.5	32396	38247.5	10410.5	3562	20658.5	5058.5	10578.5	6905	28788.5	4086	64351.5	11598.5	3735	631	1668	10213	2686.5	2127.5	8072	14281.5	4422.5	12672	19888	17660	34875	8855	28596.5	1137.5	17028.5	32244.5	189	13227.5	24147.5	7924.5	1974	37823	414	5842	9408
156	3-O-Su-Galb1-4GlcNAcb-sp2		160.5	72	433	2166.5	710	154.5	283.5	482	674.5	1143.5	3025	4943	5634.5	1921	1329	395	736	236.5	11466.5	1504	224.5	208	1052	1332.5	482.5	181.5	1222.5	322.5	370	555	1240.5	2466	1222	894.5	2644	93.5	2595.5	672.5	203.5	2065.5	939.5	2721.5	475.5	562.5	92.5	644	202
159	4-O-Su-Galb1-4GlcNAcb-sp3		252	825.5	670.5	2474.5	3273.5	5400.5	859.5	1426	3950	9456	16450.5	1209	1293	2302	1406.5	4066	751.5	238	26037.5	1131	948.5	896	1197	4569.5	1152	1293.5	1593.5	8232.5	1046.5	1544	65535	28633.5	4280	1495.5	4833	552	7062.5	2447	489.5	15746	5343	4050	997.5	5679.5	365.5	3327	4739
161	6-O-Su-Galb1-3GlcNAcb-sp3		28389.5	736.5	2427	8639.5	21244	514.5	3892.5	2673.5	23254	37067	10274.5	3395	17637.5	4685.5	10751.5	18040.5	21434.5	2327	61771.5	6826.5	8208	615	1748	9788	2579	1348	7485.5	12366	2955	7669.5	12885.5	16646	31932	9531	19879	481.5	5706.5	15475	498	6033	15674	9820	2035.5	30448	309	5743.5	7431.5
164	GlcAb1-3GlcNAcb-sp3		21214.5	1112	3829.5	11511	27815.5	1575.5	5749	5040.5	30632.5	13423.5	13855	9650.5	14799.5	5419	7581.5	6990.5	26991.5	6085	65520	8147.5	4942	1183	3737.5	39149.5	3568	3481.5	12490	14616.5	6693	19921.5	8095.5	64979	51405.5	12697.5	19741.5	1454.5	12686.5	19262.5	728	6435	12637	15703.5	4349	21198.5	1582	8290	8338.5
165	GlcAb1-3Galb-sp3		371	227	785.5	1773	6594.5	7104	6270.5	128	5630.5	1215.5	8781.5	3428	883	7746.5	5606	945.5	1663.5	573.5	34933.5	6035	1239.5	1483.5	625.5	5008.5	754.5	182.5	923	1315	1909.5	2986	865.5	3139.5	9374.5	1544.5	4888	283.5	1095	14497.5	366.5	2027.5	4721.5	2894	7391	4503	344	6572	13982
166	GlcAb1-6Galb-sp3		801	222	1913	13640	29008	946	6868	1030.5	16942.5	6990.5	29725	8493.5	2216.5	8320.5	10928	996.5	15587.5	2568.5	23106	7069.5	1782	1705	485.5	14841	1008.5	216.5	5508	1706.5	28757	4702.5	2426	11083	29771	1167.5	27163	696.5	5809.5	11882.5	938	1969	4428	6880.5	4507.5	4619.5	525.5	9551	29467.5
167	GlcNAcb1-4[3-O-CH(CH3)COOH]GlcNAcb-sp4		5441.5	1265.5	4622	21970	9221.5	6443	12827	745	33853.5	3185	9852	5458.5	3119	7787	4754.5	20500.5	6504	1855.5	32513.5	10368.5	9981	1336.5	2032	20475	7319	1066	5217.5	5595	3421.5	4746.5	2144.5	11875	64714	5142.5	10769.5	1352.5	10908	9951.5	206	4020	7432.5	8752	5620.5	7722	926	7493	12875.5
171	Neu5Aca2-3GalNAca-sp3		947.5	98	1260	6694	13905.5	1831	29833.5	1373	2876	1365	7272.5	6230.5	1104.5	2513	2852	3767.5	2312.5	3929	7421	2513	464.5	833.5	876	13569	690.5	1516.5	2854	1233	2703	9069.5	9185.5	5338.5	19675	972.5	4779.5	776	10494.5	6418	269.5	3655	5422.5	1276	3073	1652	582	3505.5	32615
172	Neu5Aca2-6GalNAca-sp3	SiaTn	410.5	92	3033	4086	7647.5	526	5791	173.5	9679	4389	10960.5	2593	1543	7369.5	5660.5	2414.5	373.5	1184.5	31312	3073.5	1038	1453	1119.5	9155.5	2054.5	174	4896.5	2992	11256	3930.5	288.5	7119	13673	1428	10254	865.5	4921	3665.5	307.5	481.5	2137	2479.5	7998.5	7613	1237.5	5428	12145
173	Neu5Acb2-6GalNAca-sp3		660	2107.5	6522.5	12600.5	7851.5	606	6015.5	1253.5	21975	5849.5	5912.5	2229.5	2819	6572.5	4395	762.5	5204.5	1141.5	26889.5	683	3149.5	4538.5	4142	15188.5	4838.5	450.5	3127.5	2775	2246	4635.5	17440	31724.5	65535	1318.5	11451.5	1125.5	11689.5	10387.5	1004	21549.5	3267	3780.5	6145	17634	1119.5	14330.5	63841.5
174	Neu5Gca2-6GalNAca-sp3	Neu5GcTn	579	117.5	3504	4632	7133.5	644.5	7211	290.5	10760	5538.5	10431	3551	2587.5	6787	5689	2611	496.5	1526.5	29399.5	3406.5	1144.5	1781	2519	11689.5	2915	286.5	5914.5	3243	8514	3780.5	398.5	8899	18127	1703.5	9507	1094.5	6854.5	4676	381	537.5	3649.5	2703.5	7175	8108.5	1571	6816.5	14834.5
177	3-O-Su-Galb1-4(6-O-Su)GlcNAcb-sp3		367	83	422.5	1398.5	1211.5	720	1578	557.5	1013	1317.5	3437.5	3919.5	3675.5	2353.5	1331.5	1029	1726	189.5	8392	819.5	1066	187.5	1868	863	723.5	319.5	1058.5	1059.5	638.5	577.5	939	3514	4532.5	641.5	3573.5	235	2880	911	98	2526.5	2241.5	2216.5	512.5	3654	187.5	1126.5	1704
178	6-O-Su-Galb1-4(6-O-Su)Glcb-sp2		868.5	105.5	1261	9539	3111.5	638	863.5	527	2117	603	6354.5	1068	2870.5	3130	1941.5	1642	1718	1266	6930	2212.5	310	281	278.5	1751.5	403.5	343.5	2370	1924.5	1330.5	1129	1684	2871.5	20997	1704	3162	389	11908	9846	180.5	2717.5	3791	2888.5	345	853	326.5	2920.5	850.5
179	6-O-Su-Galb1-3(6-O-Su)GlcNAcb-sp2		2985	823	757.5	5776	4710.5	1598.5	3305	459.5	2880	584	10398	1141.5	4047	4082.5	1170	7179.5	1845.5	581	6799	4196.5	3328.5	663.5	638.5	6758	1017	245	1671.5	2146.5	1737.5	763	2706.5	2314.5	15076	2952	3736.5	260	2507	3712	454.5	4732	9483	2894	1048	2019	255.5	4539.5	919.5
180	6-O-Su-Galb1-4(6-O-Su)GlcNAcb-sp2		795	169	633.5	5497	2544	676.5	2644.5	233.5	959	761.5	4881	437	2691.5	2556.5	1279.5	3050.5	2439.5	301	2922	1444	315.5	222.5	279	835.5	420.5	200	1214.5	1028.5	2824.5	650	1040.5	3167	8142	1291.5	1622	392.5	2323	4019.5	125	4000	2755	1533	198.5	2025.5	247	3526.5	633.5
181	3,4-O-Su2-Galb1-4GlcNAcb-sp3		460.5	106	736.5	1909.5	4547.5	1701.5	1059.5	660	2224	863.5	4145.5	1080	986	1405	1168.5	13977	1328	226.5	15833.5	1110	155.5	240	2592.5	605	1070	446	2487	1387.5	821.5	1919.5	15993	4921	6270.5	824	6076.5	498.5	8471	3792.5	319	2864.5	12893	408.5	199	5649	273	2882.5	9139
182	3,6-O-Su2-Galb1-4GlcNAcb-sp2		159	75.5	197	381.5	819	458.5	271.5	78	260	282.5	1291	1204	921	691	863	454.5	332	107	10022	1361	105.5	225.5	272	1657.5	227	86	1563.5	287.5	148	318.5	502.5	554.5	1727.5	203.5	1472	96	1424.5	569	96	1706	3745.5	199	147.5	5123.5	89	476	307.5
184	4,6-O-Su2-Galb1-4GlcNAcb-sp3		524.5	724	2466	4129.5	6789	5498.5	19294.5	1861.5	3655	10125.5	23071.5	1410	1950.5	2002.5	1414.5	6469.5	633	542	16825	1398.5	2309.5	1153.5	640.5	5392.5	1339.5	1446.5	3093	7839.5	1533	3216	65535	38446.5	20354.5	1771	6217.5	1048	9500.5	5305	735.5	18438	8065	3096	2647.5	1991	635	4123	16924.5
187	Neu5Aca2-8Neu5NAca-sp9	(Neu5Aca)2	179.5	84.5	273	376	1069.5	177	396.5	85	423	393	1410.5	422.5	553	850.5	1184.5	485.5	229.5	157.5	2445.5	222.5	395	271.5	304	2535.5	532	331	341.5	507	509.5	372	369	297	792	457.5	845.5	103	637.5	2454.5	81	403.5	712	621.5	259.5	1008	110.5	2787.5	419
188	Neu5NAca2-8Neu5NAcb-sp9		476.5	1300	2256.5	1501	2308	571	1813	697.5	13321.5	353.5	3359	2488	5273.5	1571	1483.5	583.5	2609	400	5024	1468	324.5	377.5	2586.5	7608	1192.5	1642.5	924.5	4218.5	761.5	1606	9216	7181	10022.5	632.5	12538	555	4613	8186	118	11976	2364.5	373.5	534	970	658.5	3120	19033
189	3,6-O-Su2-Galb1-4(6-O-Su)GlcNAcb-sp2		598.5	175.5	554	1867	2666.5	946	649	107	575	839.5	5109	449	3083.5	2157	1148	2990	2362	230.5	4406	1403.5	240	310.5	368.5	1257	571	297	963	1471	408	872	378.5	890.5	2853.5	1061	1963.5	271.5	1970.5	2242	121.5	2356	6278	934.5	222.5	4749.5	269.5	903.5	487.5
190	Galb1-4(6-H2PO3)GlcNAcb-sp2		250	115	395	1404	1454	1493.5	1048.5	229	7315	1439.5	4510	1299	4155.5	2218.5	1347.5	1037.5	1610.5	231	2821	304.5	185	2211	342	2949.5	901.5	827	567	1674.5	1030	2186.5	1048.5	3605.5	1810.5	780	3885	1161	2324.5	2400	213.5	2743.5	1960	937	1972.5	6486	1047	2513.5	540.5
191	6-H2PO3-Galb1-4GlcNAcb-sp2		364.5	1621	4932.5	3481.5	3981.5	761	1585	2878	6298	1130	4652	1987	1457	5363	3695	2853	16360	1073	33484	3317	414.5	424	1521	3877	982.5	3122	293.5	2085.5	6612.5	1765	1876	2592	6340.5	2194	4211.5	1088.5	7516.5	2660.5	830	4607	4524.5	10745	2307	2664	251.5	6396	1796.5
192	GalNAcb1-4(6-O-Su)GlcNAcb-sp3		343.5	220.5	2234.5	9170	26442	1396	29859.5	833.5	10549	1635	22543.5	16898.5	1017.5	7144.5	4910	5616.5	2457	2126	35338.5	5524.5	3099	3197.5	618.5	4995	2982	475	2895.5	5587.5	8957	1724.5	3259	18024.5	25605.5	7821	15771	852.5	6957	11745	571	16989	6481.5	2860.5	2129.5	5207.5	885	5416	4232.5
193	3-O-Su-GalNAcb1-4GlcNAcb-sp3		3931.5	676.5	1425.5	12158	22997.5	4287	17638	12678	15041.5	6903	11125.5	25934	7483.5	10022.5	15835.5	4879	18652.5	3267.5	36334	2525.5	2064.5	3405.5	2340.5	7438	2451.5	3831.5	8770.5	8120	6706	14448.5	8882.5	4972	28697	2467	9299	3116	10531.5	8589	823.5	5169.5	7033.5	3818.5	15035.5	64939.5	3207.5	5778.5	1251
194	6-O-Su-GalNAcb1-4GlcNAcb-sp3		4293.5	105	2729.5	14813.5	4905	693	3664.5	497	5756.5	2555.5	9039.5	2072.5	1428	4937.5	1911	2414.5	1503	2211	9969	2724	1508.5	1219	515	7589	1845	806	6617	954.5	3370	2099.5	2331.5	11340	22625	950	16662	724.5	8532	1116	813.5	4872.5	3991.5	10326.5	1999	15366.5	990	3789	6493
195	6-O-Su-GalNAcb1-4(3-O-Ac)GlcNAcb-sp3		2553	109.5	4296	30480	10428	1263.5	11269	3436.5	9675.5	6430	11492.5	4569	1681	2747	3239.5	3986.5	2302	966	8968	10890	1092.5	905	310.5	15746	1242.5	1698	4000.5	2681	3138.5	5262	6953	8472.5	19677	1563	9396.5	784.5	8399.5	2723.5	586	2777.5	5176	11839.5	7868	19248.5	819	3462	65535
196	3-O-Su-GalNAcb1-4(3-O-Su)GlcNAcb-sp3		4302.5	700	1272	12664.5	16858	3359	5395.5	13708.5	12717	7347	8461	34261	10150.5	10183.5	18067	4993	14004	2963.5	31975	1204.5	1980	2150	1084	4110	1538	4307.5	9149.5	6331	6161.5	15419.5	8849	1790	26167	2075	11104.5	3781.5	10757	7101.5	882.5	1857	8941.5	2746	15466.5	65535	3647.5	4494.5	1526.5
197	3,6-O-Su2-GalNAcb1-4GlcNAcb-sp3		4035.5	817.5	1800.5	9875.5	23983	7037	5407.5	13988	12867	7939	12418	33814.5	10914	12348	19178	3121	23268.5	3433	32523	1051.5	1993	2681.5	888.5	6250.5	1526	4024.5	9342.5	9208.5	5777	16329.5	8019	1713.5	24823	1853	8755.5	3673.5	13962.5	6030.5	763	1624.5	12911	1727	15090	65535	3658	4512	1163
198	4,6-O-Su2-GalNAcb1-4GlcNAcb-sp3		946	105	748	5395	1435.5	1271.5	4349.5	426.5	1222.5	365.5	5913.5	427.5	2524	9002.5	769.5	625.5	1635.5	1178	4578	213	276.5	811.5	477.5	2175.5	657.5	197.5	1690.5	724.5	958	563	3112	600.5	12046.5	317.5	1881	616.5	6229	6584.5	139	1610	1358.5	888	431	2961.5	404	4577.5	31527
199	4,6-O-Su2-GalNAcb1-4(3-O-Ac)GlcNAcb-sp3		974.5	102	1307	6595	14745	1972	34189.5	1755	3068.5	1520.5	6763	6609	1143	2629	2974	4167.5	2237.5	3981.5	7648	2480.5	480.5	945.5	1010	13846.5	883	1856.5	3533.5	1465.5	3064.5	8876	10441	5334.5	23638.5	1093.5	5249	857	12702.5	7250	381.5	4432.5	6622	1302	3460.5	2237.5	593	4884	31943
202	6-O-Su-GalNAcb1-4(6-O-Su)GlcNAcb-sp3		656	364.5	2501	6090.5	7721	1974.5	6814	826.5	8069	1452	12466.5	4846	3146	10336.5	3985	5140	2139	2382	34146	4730.5	2418	881.5	445.5	12275	3445.5	775.5	9204	1260	6964	5879	1301	25568	41518.5	4011.5	24976.5	1080	7699.5	4457.5	625.5	7088.5	8893.5	2078.5	3185	5028.5	951	3899.5	17634.5
205	Neu5Aca2-6GalNAcb-sp3		524	101	6567.5	18762.5	11758	2368.5	17285.5	2853.5	3225.5	4485	11527.5	2109	3337	2095.5	2098	4380.5	1495	472	3471.5	4254.5	1785	1256.5	949	3018	527.5	926.5	1333	3601	1707.5	1386	1171	15996	10651.5	1017	2942.5	166.5	4393.5	1673	103	3513.5	3322	13654.5	652	4311.5	103	11099.5	5125.5
206	Neu5Gca2-3Galb-sp3		143	97	234	639	738.5	185.5	1522	94.5	894	315	2143	424.5	469.5	744.5	1345.5	385.5	247	143	3501.5	1116.5	1975.5	295	282.5	820.5	740.5	214	659.5	474	471	353	349.5	376.5	1016.5	290.5	800.5	137.5	523	900	271.5	383.5	720	342.5	590	455	103	3071.5	3954
208	Galb1-3GlcNAcb-sp4	Lec	228.5	159.5	388.5	3501	1465	301	991.5	96	1151.5	278	2580.5	1221.5	598.5	1385	1297	732.5	343	181	5261	251.5	226.5	309.5	383	622	489	188.5	1028	712	546	1329.5	1122	760.5	1796	498	1407.5	216.5	619.5	2934.5	222	1110.5	2750	633	254	718.5	185	2836.5	491.5
215	Fuca1-2Galb1-3GlcNAcb-sp3	Led, H (type 1)	28855	195	1144	3029	9488	168	392.5	203	10094	32175.5	2487	508.5	1815	1403	972	454.5	10541.5	556.5	64992.5	3798	456	1114	706.5	1965.5	755.5	977	3364.5	593	1033	4512.5	682.5	7403	8747	805	3042.5	247.5	3058	1066.5	63	568.5	968	2678	1826.5	20738	197	935	1551.5
216	Fuca1-2Galb1-4GlcNAcb-sp3	H (type 2)	159	90.5	192	1292.5	553	120	285.5	58.5	1803	490	1280	242.5	352.5	617	1032.5	305	217.5	119.5	6464.5	3043.5	97	285	263.5	9638.5	403	90.5	415.5	315	205.5	341	221	341	641.5	732.5	7057.5	101	643	591.5	90	652	564	259.5	173	638.5	90.5	362.5	209
217	Fuca1-2Galb1-3GalNAca-sp3	H (type 3)	136	86	437	1900.5	1373.5	886.5	1138.5	117.5	3978.5	2338.5	10780.5	863	402	842	1292	610.5	1082	289	1896	1374.5	438	3558.5	301	30424	1561	98.5	3239.5	425	298	604.5	310.5	1129.5	5727.5	343.5	1800.5	445.5	3975.5	1100	94	340.5	1567	746.5	2351.5	2395.5	602	47548	872
219	Fuca1-2Galb1-4Glcb-sp4	H(type 6)	890	165.5	521	4195.5	6042.5	282	1931	3011.5	1781.5	1427	4006.5	612	4314	2247.5	1433	1251	390	217	10121	3039	342.5	439.5	8835.5	2090	421	232	450	806.5	2470.5	1989	1224	2569	13771	1402.5	4259.5	594.5	857.5	10521.5	314.5	1064.5	3357	1461	570	19041	1798.5	3046	813.5
222	Gala1-3Galb1-4GlcNAcb-sp3	Galili	314	280	4014.5	8272.5	20897.5	971.5	7623	2443.5	5018.5	3893.5	12104.5	4869	2748	9641.5	4053	904	3334.5	1513.5	23611.5	3027	560	1054	1944	10695	2646.5	755.5	4858.5	8508	1507	6763	9596.5	21777.5	52762.5	2736	7217.5	584.5	11512.5	3389.5	292.5	5587	24635.5	4170	6418.5	15751.5	454	7496	3512.5
223	Gala1-4Galb1-4Glcb-sp2	Pk, Gb3, GbOse3	1279	558	1920.5	4342	11151	2936.5	9868	13951	12712	8533	18741	13141.5	7246.5	6155.5	2982	7228.5	1058	3334.5	16881.5	1833	4727.5	1403	8552	28742.5	3595.5	4423.5	3937.5	3278.5	13845.5	6607	22441.5	23228	36203	8444	20946.5	1237.5	11888.5	7130	2296	1836.5	5599.5	3504	11169	3740	954	5573	6684
226	Gala1-3(Fuca1-2)Galb-sp3	Btri	5897	3929	207.5	13024	21318	1418	31714.5	2541.5	3395	6159.5	7527	329.5	5634	9152.5	3880	410.5	8952.5	935	62434.5	1415	79	192	246.5	38321	2579.5	465.5	18963	5135.5	4417	2661	4491.5	3670	38391	2367	2069	2443.5	17161	613	113.5	5294	16537.5	560.5	1452.5	9015	1424.5	18679	3832
227	Gala1-3(Fuca1-2)Galb-sp5	Btri	5599	4377.5	195	14305	23364	1667	29079	2031	3419.5	6933	7519	358	5260	8644.5	3993	369.5	8764	1177	65238	1586	84	170	303	38061.5	2332.5	537	23345.5	6155.5	4403.5	2412	5392.5	3870.5	39895	2454	2303.5	2509	21008	356	96	5326	17065.5	799.5	1910.5	9752	1253.5	18283	8053
230	Fucb1-2Galb1-3GlcNAcb-sp3		25332	300	2587	5793.5	15613	280	1957	2238	21725.5	39486.5	5107	3589.5	9581.5	3075	2152	3619.5	17242.5	2310	60283.5	5633.5	2165.5	451	1081.5	8795	2514	2010	5475.5	2735.5	2119	4728.5	11142.5	14905.5	25500	7223	25084	444	17151	17810	90	9930.5	11669	5252.5	1416	35668.5	369	3550.5	7954
231	Galb1-4GlcNAb1-3GalNAca-sp3		213	1151.5	2119	6611	7474	436	4913.5	988.5	1709	3137.5	7744.5	4819	862	985	1529	2062	1458.5	191.5	9136.5	1554	426.5	424.5	283	15055	2585	445.5	937.5	667	2659.5	1238.5	2636.5	6408.5	16780	1664.5	11185	289.5	8309.5	9297.5	87	3508.5	17917	3039.5	4031	9129.5	214.5	18440.5	7409.5
232	Galb1-4GlcNAb1-6GalNAca-sp3		3890	279	2369.5	5614.5	15764	600.5	22684.5	865	11127	6107	7088	4980	1269.5	6179.5	3546.5	3943	2541.5	1253	31816	2018.5	1937	2133.5	1021.5	18737	1833	337.5	5667.5	2780.5	5990	4173.5	4182.5	23914	31286	3804	13713	3720.5	10384	8718.5	311.5	1584	12174	4966	2045.5	17721	3499	13772	12067.5
233	Galb1-3(Fuca1-4)GlcNAcb-sp3	Lea	302.5	79	193	251.5	6288	121	1907.5	73.5	493	286.5	889.5	379.5	254	530	1007.5	499	290.5	118.5	9379.5	157	4225	183.5	266	315.5	209.5	90	373.5	451	229.5	228.5	210	300	9726.5	558	946	90	296	1088.5	44	1241.5	552.5	210.5	122	423	90.5	288.5	251.5
234	Galb1-4(Fuca1-3)GlcNAcb-sp3	Lex	114	83.5	194	304.5	538	132	433	90	589	319	935	255	321	652.5	889.5	311.5	147.5	111	1581.5	182	92.5	199.5	225	342.5	414	89.5	353	323.5	248	222.5	612.5	1073.5	720	200	518.5	128.5	360	438.5	54	186.5	533	419.5	401.5	309	149	382	258
235	GalNAca1-3(Fuca1-2)Galb-sp3	Atri	5441	286	967	387.5	14147.5	118.5	8766.5	79	15220	1330.5	6892.5	1779	2859	1441.5	1065.5	3963.5	131	1117.5	1117	4738	876.5	205.5	318.5	4874.5	287.5	223	6925.5	281.5	11912.5	13072.5	173.5	27931.5	26213.5	1845	8884.5	3169	11994	333.5	1306	265	39500	588.5	13468.5	12010.5	2998	926	237
236	GalNAca1-3(Fuca1-2)Galb-sp5	Atri	5724.5	304	984	548	14437.5	171.5	8906	81.5	16871	1779	11002.5	1811	2974	1629	1162.5	3207	136.5	1252	1353	4905	968.5	203.5	416	4751	303.5	200.5	6728.5	285.5	12336	13043.5	640.5	27637.5	26237	1834	8533	3505.5	16597.5	348	1146.5	276	40223.5	649.5	14258.5	12070.5	3187.5	1116.5	3565
237	Fuca1-2(GalNHa1-3)Galb-O(CH2)3NHAc	ABtri	4553	90.5	263	339.5	3764	141.5	2088	63.5	3093.5	851.5	2064.5	999.5	743	734	1135.5	389	183	818	2319	6311	90.5	276.5	458.5	1845.5	337	420.5	1257.5	443.5	8125.5	442	207.5	6105.5	6812	571	4119.5	415.5	1191.5	666.5	82.5	301.5	30543	346	2707	1219	252.5	1108.5	263
239	GalNAcb1-3(Fuca1-2)Galb-sp3		1960	380	1059	1757	3405	5742	1359.5	1699	1816.5	1511	16586	4906.5	15122	2283	14934	7287.5	437.5	1434.5	13200	1628.5	1483.5	3560.5	1633.5	19284.5	7248.5	1502.5	1721	1461	2575.5	787	784	2679.5	10961	3537.5	9216	390.5	2721.5	3924	523.5	3410.5	12078	4625.5	13804.5	8387.5	475.5	4252	5195.5
240	Glca1-4Glca1-4Glcb-sp4	maltotriose	338	174.5	368.5	3281	2105.5	286.5	461	94.5	4570	541.5	2720.5	582.5	1678	2697.5	1606	979	216.5	286.5	2588	457	124	385.5	236	1301	442	180.5	433	1176	479.5	1494	1371.5	2508	19834	857	3245	189	956.5	1738.5	134.5	765.5	5134.5	483	392	1998.5	171.5	2363	1222.5
243	GlcNAca1-3Galb1-4GlcNAcb-sp3		12059	2929	9597	20653	41872	7387.5	40635.5	7995	27514.5	7820	19770.5	25486	13165	13543	7293	20276	10999.5	5266	64354.5	13578	8786	3167.5	5902.5	18368	4220	2653	10695.5	8905.5	11950.5	26186.5	15478.5	36835	45649.5	10228.5	21916.5	3106.5	50274	19353.5	3690	11523.5	62633	30628	9832	31717.5	2763.5	23980	10076.5
245	GlcNAca1-6Galb1-4GlcNAcb-sp2		4575.5	263	883	13593.5	10782	1330	14141.5	2130	8529	2603	7332.5	3674.5	4346.5	4281	7001.5	2925	2333	4857	38488	7089	3319.5	636.5	291	22770	619.5	1283	2721	5411	2292.5	1429.5	7554	6012	26125	3594.5	13721	5485	11827	9764	286	3048.5	23264	23287.5	3552	2667.5	5120	3121	13790
246	GlcNAcb1-2Galb1-3GalNAca-sp3		871	1188	5654	22467	46973	4634	19799.5	2642.5	22626	342	45364	3740	16809.5	1332.5	8217	1265	2134.5	2164.5	59792.5	4190	2029	869.5	4065.5	8541	3953	1091.5	7534.5	4801.5	6044	8111	12268	17864.5	65134.5	11749	38114.5	7218.5	17757	2997.5	497.5	3374	19775.5	22688	15410.5	31403.5	2629.5	9315	5356
247	GlcNAcb1-3Galb1-3GalNAca-sp3		534.5	205.5	2593.5	9722	16669	494.5	5232.5	2159	8627	627	7823.5	3967	1817	2931.5	7155.5	2414	629	338	16100	3992	917	721.5	933	6771.5	1741	1149	1867	491	2254.5	1710	3662.5	5552.5	10516	1989.5	5355	555	6316	12817	461.5	10298.5	4649.5	5148.5	2159.5	13290.5	537.5	4879.5	1696.5
250	GlcNAcb1-3Galb1-4GlcNAcb-sp3		156.5	93.5	213.5	2029.5	471.5	121.5	303	298.5	2014.5	1065	1727	1699.5	935	1969.5	845.5	1141.5	995.5	116.5	1372	279	163.5	196	322	462	1682.5	67	358	122.5	347	184.5	2034	1067.5	201.5	253	1562.5	195	174.5	492.5	49	2023.5	208.5	329	410.5	3900	132	1667.5	307.5
252	GlcNAcb1-4GlcNAb1-4GlcNAcb-sp4	chitotriose	1538.5	262	3603	5919	10106	3348.5	6002.5	4125	32083	2006.5	4819	1565	1935	2787.5	3799	3811.5	2591.5	1897.5	24527	8972.5	4287.5	584	1930	10406	5653.5	1388	2749.5	3706	3249.5	4935	3052	7294	53185.5	4178	23940	8959.5	24308	11496.5	611.5	5556.5	9689.5	7440.5	5092	15985.5	7586	9438	11822
253	GlcNAcb1-6Galb1-4GlcNAcb-sp2		436.5	150.5	694	2757	3549	530	1370	631	4469	1552	4224	582.5	829.5	3436.5	2290.5	1862.5	4676.5	2515.5	7839.5	2857	949	2486.5	682	2810.5	1232.5	115	1684	1518	7475.5	2504	2192	5611	7365	1346.5	11416.5	1499.5	3649	8790.5	457	2894.5	2131	8580.5	2246	4085	2382	1940	25216.5
254	GlcNAcb1-6(Galb1-3)GalNAca-sp3	core 2	482	89.5	1212.5	7735.5	2575	350.5	3502	346.5	4523	1337	10679.5	5670.5	2495.5	2853	2411.5	872.5	12820.5	7023	7399.5	4962.5	1413.5	271	588	10584	1757.5	89	2935.5	476.5	2452	8304	2924	14407	35073	7907.5	3440	307	12754	2213	111	2272.5	2277	6623	2421	6066.5	262.5	6113	2143.5
255	GlcNAcb1-3(GlcNAcb1-6)GalNAca-sp3	core 4	3548	1785	2719.5	31046	21995.5	787.5	5411.5	3176.5	17274	8817	30259	5990	3192.5	9216	4873.5	4079	7713.5	3570	16634.5	6424	1485.5	2101.5	1564.5	19887.5	6236.5	195.5	8749.5	2225	9508.5	3287	3527.5	12934.5	21525	11734	14400.5	792	17636	11454.5	480	9254	8450	32561	2508.5	19245.5	642	63707	11601
256	GlcNAcb1-4(GlcNAcb1-6)GalNAca-sp3		1903	223.5	11644	15304	50396	1399.5	31743.5	1040	14122.5	10315.5	24526	23026.5	7020.5	7384.5	6425	3637.5	8792	129	25228.5	8326.5	1941.5	1571.5	1445	3543	8642	2443.5	2251	5893	7598.5	14904.5	2004	2679.5	35807.5	10744.5	20617	4030	12786	13981	2016	3143.5	22036	7549.5	16062	27797	1015.5	5764	1537.5
258	Mana1-3(Mana1-6)Manb-sp4		379.5	337	555	930	2445	319.5	889.5	145.5	3808	326	3929	704	832.5	1424	1860	857	499.5	282.5	5430	373.5	210.5	464	360.5	1513	596.5	249.5	638.5	1311.5	1263.5	1678	752.5	832	3085	604.5	2822.5	284	608	4497	223.5	771.5	3605	2056.5	406	1210	224.5	1518.5	457.5
259	Galb1-4(Galb1-3)GlcNAcb-sp3		104.5	83.5	199	620.5	601	145.5	2024	63.5	620	246.5	1017.5	377.5	371.5	673	1055.5	303.5	263	117.5	2076	200.5	4037.5	218.5	262	405.5	244	100	308	292	219.5	251.5	460.5	492	875	224.5	11110	96	294.5	345.5	65.5	222	390.5	245	301	332	89.5	942.5	521
260	Galb1-3(Fucb1-4)GlcNAcb-sp3		93	76.5	251	649.5	669.5	182.5	670	79	1348	287.5	697	565	941.5	1447	933	349	123.5	206	1289	135.5	168	199.5	492	405.5	316.5	91.5	412	296	306.5	377.5	5488.5	2972.5	24204.5	298.5	494.5	94.5	1128.5	625	69.5	621	538	356	659.5	667.5	92.5	440	1601
263	(GalNAcb-PEG2)3-b-DD		3042.5	5367	6679.5	26847.5	22346	1088	48935	7389.5	17206.5	6746.5	22700	8226.5	6371.5	3953	5027	10135.5	5418.5	6956.5	15551.5	5256.5	2731	1881.5	2710.5	10470	4300	1399	1860.5	5430.5	4909	4806.5	4585.5	9253.5	23724.5	4852.5	12278	5928	9574	23897	898	6845.5	14623.5	36484.5	3233.5	20661	5752	13522	6524.5
264	Galb1-4Galb1-4GlcNAcb-sp3		5033.5	1528	1631	9423.5	13259	1433.5	8817	1827.5	18750.5	4773	15794.5	6051	5303	14517	4660.5	6676.5	3643.5	1466	33524	2148	3240	1105.5	3307	55005	1310.5	1577	10603.5	2333	24887	2953	2917	10619	27478.5	2548	16541.5	2815	17838.5	20316.5	2022.5	7514	6144	10889.5	3916.5	24389	1572	9642	4204
266	Gala1-4Galb1-4GlcNAcb-sp3	P1	343	340	1736.5	4373	28565	2910	9538	30784	11602.5	5201.5	7172.5	5630.5	2954.5	4109.5	2573	2494.5	613.5	977.5	11956	969.5	2455	5062	4121	10545	1240	1513	1365.5	2346.5	3045	3910	12856	20827	38478	7230	10293	1095	13611	2125.5	1336	15659.5	2049.5	6005	6319.5	9718.5	960	3281	5936
267	GlcNAcb1-3Galb1-3GlcNAcb-sp3		29929.5	953	2738.5	13966	25525.5	445.5	6539.5	2711	29953.5	36579.5	9328.5	2060.5	15675	4497.5	5498.5	7519.5	29017	4420	64228.5	9344	3870.5	531.5	2527.5	12941.5	4593	1616	8359	14379.5	3404	12404	18303.5	22513	47797.5	10151.5	30124	1422.5	16277.5	28415	172.5	8667.5	20581.5	8865.5	2006.5	40563.5	880.5	7466.5	7292
268	GlcNAcb1-4(Fuca1-6)GlcNAcb-sp3		1695.5	179	1814.5	5598	3584.5	614.5	21984.5	2343	12284.5	1903.5	11548.5	4840.5	1764.5	3982.5	2568.5	3383	2173.5	3027.5	10701.5	2054.5	2345	520.5	1938	4497.5	4865	563	1620.5	1641	1475.5	583	2028.5	4769	18102.5	4435	26875.5	4405	7730	10141	204	4090	10820.5	10777.5	8135	8853.5	406	15495.5	9969.5
272	Neu5Aca2-3Galb1-4Glcb-sp4-Cit		214	265	192.5	8672.5	4875.5	933.5	902.5	229.5	544.5	687	2991.5	3842	952.5	1149.5	1949	1260.5	295	210	4819.5	326.5	131.5	332.5	6450	763	244.5	198	361.5	1331	1711.5	292	1464	1431.5	8695.5	478	1415	2483	562.5	1009.5	75.5	212	3021.5	530	390	315	207.5	657	2290
273	Fucb1-2Galb1-4GlcNAcb-sp3		1047	91	3704.5	3597.5	4056	193	2253	530	4302	1484	1476	665.5	1045.5	1428	1010.5	547	1003	579	1828.5	1072.5	244	287.5	551.5	925	667	287	342	345	1612	746	1410.5	2835.5	2394	854.5	5147.5	188	1974	4130	87	5496	1342	4945	3106.5	7656.5	129	1425.5	13448.5
274	GalNAca1-3Galb1-4GlcNAcb-sp3		507	934	7044.5	17844	28603.5	4277	17388	4065	32124	6738	13372	7384	5555.5	11744.5	5328	952	3753.5	5255.5	34514.5	12877.5	9283	7736	1910	18800	3658	1840	5947.5	2082.5	13009	28571	12048.5	18266.5	43871	7197	18912.5	6187.5	49392	21350	3650.5	4621.5	50764	10795	23365	22682.5	5872	5531	19115
275	GalNAcb1-3Galb1-4GlcNAcb-sp3		212.5	114	252	8104.5	1458	290	531.5	983.5	4005.5	794	4752.5	2453	1278	2754	1309	3204.5	1129.5	433	4214.5	1621.5	223	370	381	1462	1627	265.5	429.5	519	762	817	2753	3816	2068	1077.5	2167	292	7831.5	2678	179.5	3544	1359	1154.5	1631.5	4852.5	230	1748	932.5
276	GlcNAcb1-4Galb1-4GlcNAcb-sp3		1786.5	273.5	7709.5	7651.5	31818	3049	21622.5	2549	12255.5	9525.5	15403.5	8880.5	12257.5	7311	2521.5	8937	8581.5	4918	26410.5	5606	3747.5	19980.5	1335	14556	3596.5	3113.5	11341	4606.5	3572	10363	4799	12881	31084	2655.5	28534.5	4647.5	16120	9304.5	432	6509.5	7854	9884	9948	36204	3357.5	15356.5	47165
277	GalNGca1-3(Fuca1-2)Galb-sp3	Atri(Gc)	5418.5	112.5	783	493	4746.5	136.5	5852.5	84.5	4579	914	2362	508	1401.5	869	971.5	504	175.5	1207	1467	1617.5	109.5	255.5	398	3686.5	298.5	100	2310	400	10412	2761	204	5716.5	11606.5	752.5	5352	670.5	4727	420.5	1595	357	44541	280.5	5455	7381.5	678	804	238.5
278	GalNAca1-3GalNAcb1-3Galb-sp3	Fs-3	11645	1035.5	7449	35231	44887.5	5111	41059	8942.5	35666.5	10020	18068	9708.5	7398.5	13143	6291	14216	7073.5	1737	61662	6822.5	12364	8140	2908	21761.5	8620.5	1815.5	15172	10097	18203	31550.5	63155	11532	45683.5	8030	16906.5	4315	50456	18087.5	3532.5	20734.5	53015	32724	6951.5	21349	3302.5	37556	28298.5
279	Galb1-3GlcNAca1-3GalNAca-sp3		2434.5	8757	11457.5	18414	25485.5	2776.5	10886.5	2767	11675	6343	15722	5361	10609.5	13475	12073	7542	13744.5	14900.5	60551	13915	4187	1536	4700	24986.5	1635.5	1232.5	950.5	9375.5	7387	2610	18866	46887	48780.5	21156	15388.5	2585	8040	20373	136	6503.5	9331.5	32412	4173	21806	1934.5	9553	1497
281	Fuca1-2Galb1-3GalNAcb-sp3	H (type 4)	302	102	209.5	3224	1690	212.5	1432.5	170.5	1318.5	1110.5	1629.5	687.5	844	662.5	1067	796	1402	130	2532.5	1237	209.5	3956.5	207	27344	3609	92.5	1046	703.5	234	910	691	1428.5	7398.5	567	1418.5	489	337	1556	116.5	309	1482.5	630	6062.5	535.5	434.5	915.5	20444
282	Galb1-3Galb1-4GlcNAcb-sp3		8757.5	2540	4541	16241	41199	5307	8715.5	3205	11392	2661.5	15866.5	15327	6999	7579	4459.5	21422.5	7823	5702	21126	6781.5	1174.5	1539	3043	23462	4621.5	2154.5	6194	7341.5	5347	17253.5	11887	18049.5	29978	3788.5	15212.5	4457	19474.5	10301	877	6224.5	11505	9827.5	7373.5	8651	4227	14300.5	12417
290	Neu5Aca2-6(Gala1-3)GalNAca-sp3		177.5	72.5	9294.5	2289	2538	281	995	102	791	1788	2785	341	2541.5	4369	1184	388	560	189	15017	1662	101	597	297	2970	294	83	1704	1498.5	287.5	291	1271.5	5925	5737	2157	13936	106	802	5242	649.5	3324.5	2644.5	489.5	241	13143	116.5	7108	382
291	Neu5Acb2-6(Galb1-3)GalNAca-sp3		716	2214.5	5806.5	15063	7637.5	501	7442.5	2029.5	13856.5	5611.5	14640.5	2977.5	3375	5709	3429	2634.5	10179	7048.5	11621.5	7544	4209.5	4407	4151.5	18519.5	5145	438	6947.5	2187.5	3133	8689.5	18891.5	33152.5	65535	2520.5	12817.5	563	18715	10519	1151.5	12721	4520	3560.5	1403	22226	427.5	21205	63806.5
292	Neu5Aca2-3Galb1-3GalNAca-sp3		98	115	686.5	1985.5	4593	322.5	3301.5	414.5	3549	215.5	13164.5	4814.5	1366.5	2584.5	1363.5	1094	313.5	129.5	1599.5	594.5	644	205.5	304.5	13000.5	372.5	93.5	1164	783	859.5	572.5	880	1152.5	5344.5	1167.5	3979.5	1194.5	953	7468	68	2818.5	7423.5	1358.5	1086	3922.5	720	5899	231
294	Neu5Aca2-3Galb1-4Glcb-sp4	3`SL	260	251	259	10249	5781	882	975	201.5	868.5	799.5	2483.5	4841.5	890	2036	2082	1254.5	221.5	308	5382.5	368.5	156	280.5	9955.5	1340	321.5	191.5	419.5	1189	1770	700	1539	2579	16238.5	422	3614.5	2338	1538.5	1211.5	80	209.5	5738.5	696	433.5	1254.5	211	711	2362
295	Neu5Aca2-6Galb1-4Glcb-sp2	6`SL	134.5	87.5	207.5	343.5	595	156.5	306	85	528	486.5	1291	329	374.5	833.5	1118	362	201.5	128.5	1395.5	263.5	100	209	235.5	469.5	241.5	103	378.5	364	254.5	336.5	923	402	770.5	326.5	563.5	121.5	300	444.5	52	198	590	295	1915.5	597.5	107	339.5	244.5
298	Neu5Aca2-3Galb1-4GlcNAcb-sp3	3`SLN	93.5	77	397	842.5	453.5	109.5	258.5	1652	1694.5	717	2275	2000.5	1405.5	706.5	936.5	358	688	193.5	1297	207.5	193.5	212	264.5	1819.5	702.5	201.5	299.5	243	363	138	705	2349	756	328	766.5	86	538.5	289	41	1892	577	200.5	398.5	3366.5	84.5	838	276.5
299	Neu5Aca2-3Galb1-3GlcNAcb-sp3	SiaLec	31562	1213.5	3524	14103.5	25372	596	7735	2675.5	35328	39118.5	9839	3134	23055	4824	10236	7139	29603	4458	65535	9791.5	4838	688	1877.5	10207	3920.5	2206	8458.5	15402	4604	12065	21479.5	18892.5	48456	10691.5	33149	1019	14214	32706.5	96	14034.5	28261	8446.5	2645.5	43129.5	415	6199	12442.5
300	Neu5Aca2-6Galb1-4GlcNAcb-sp3	6`SLN	110.5	86.5	195.5	300	510.5	121	376	60.5	359.5	224	881.5	276.5	327	639	1035.5	271	148	111.5	1364	227	110.5	198.5	277.5	279.5	230.5	86.5	354.5	251	226	201	1220	306.5	710.5	195.5	540	101.5	332.5	428	42	164	421.5	220	206.5	291	93.5	312	204.5
303	Neu5Gca2-3Galb1-4GlcNAcb-sp3		84.5	74	164	819	496.5	108.5	233.5	1489.5	1508	816.5	2548	2061	1555.5	564.5	1058	323.5	668.5	171	1362	261	203.5	271	314.5	1895.5	622	209	293.5	260.5	353.5	273	467	2561	924.5	200	700.5	92	542.5	221.5	37	1980.5	557.5	216.5	438	3511	87.5	802	271
304	Neu5Gca2-6Galb1-4GlcNAcb-sp3		125	92.5	191	322	614	125	399	84.5	500.5	260.5	915	281.5	350.5	656.5	778.5	327	151	116.5	1426	230	104	206	286	328.5	274.5	94	408.5	301.5	244.5	282	1432.5	363	894.5	221	540.5	119	330	465	63	201	567.5	244.5	177	363	115.5	400.5	236
305	Neu5Gcb2-6Galb1-4GlcNAcb-sp3		911.5	113	2504.5	845	549.5	174	406.5	234	5454	207.5	836.5	908	2426	568	1013.5	456.5	5810	136.5	1184.5	1292	299.5	343.5	269.5	1419.5	339.5	199.5	489.5	856.5	223	275.5	583	328.5	1183	303	1472.5	99	1236	1695	203.5	496.5	459	8896	226	781	105	3956	8145
309	Neu5Aca2-3(Neu5Aca2-6)GalNAca-sp3		151.5	74.5	433.5	2351	7913.5	188.5	5362.5	68	2321	751.5	2001	1739	356	1455.5	1100.5	471	1578.5	115	10632.5	240	214	172	198.5	3167.5	666	242.5	331	287.5	185.5	175	711.5	423	8146	351.5	3064	214.5	2878.5	8919.5	89	789.5	5610.5	446.5	1251.5	45639	160.5	2345	5706
315	Neu5Aca2-3Galb1-4(6-O-Su)GlcNAcb-sp3		226	78	201.5	874.5	1004	189	285	1596	936	875	3032	2944	2646	608	1854	424	942.5	1182	1468	420	2398.5	204.5	258	2172	586	467.5	336.5	398.5	595.5	257.5	597.5	3944.5	1391	362.5	1423	174.5	1592	445.5	52.5	2271.5	1181.5	247	460.5	2659.5	109.5	1018.5	347
316	Fuca1-2(6-O-Su)Galb1-4GlcNAcb-sp3	6`-suH(type 2)	213.5	82	215.5	1057.5	1902.5	214	6529.5	80.5	1228	260.5	946.5	414.5	509	652.5	897	400	249	128	1503.5	207	126.5	204.5	318	644	317	137.5	369.5	347	191.5	145	320	446	809	207.5	828	106.5	602	669	88.5	573.5	1178.5	216.5	191.5	559.5	102.5	656.5	504.5
318	Neu5Aca2-6Galb1-4(6-O-Su)GlcNAcb-sp3		619	107	352.5	1518	1031.5	541	1925	94.5	455.5	458	3076.5	328	1435	1846.5	941	588	211.5	113	1506	787.5	208.5	270.5	424.5	265.5	335	102	532.5	648.5	388	291.5	178	536	1459	631	1070.5	120	640.5	3902	92	1586.5	1823.5	1198.5	202.5	375.5	161	2271	196
320	4-O-Su-Neu5Aca2-3(6-O-Su)Galb1-4GlcNAcb-sp3		351	112	732.5	492	2483.5	472.5	5406	86	6361.5	345	3156.5	2659.5	1861.5	1083	3196.5	24212	3970	759	2476	3047.5	980	923	2053	8398	871.5	748	1823.5	1066	234.5	5645.5	2046.5	972	3148.5	3553	3335.5	641	5324	816.5	654.5	1862	3663	228.5	880.5	26121.5	284	4534.5	284
321	Neu5Aca2-8Neu5Aca2-8Neu5Aca-sp3		117	96	200.5	241	659.5	124	329.5	179	388.5	213	1004.5	247.5	319	539	1024	324.5	128	192	1037.5	175.5	87	193	312.5	255	408	735.5	392	325	355	281.5	313.5	471	624.5	293.5	603.5	176.5	1035.5	513	94.5	305.5	460	244.5	164.5	342	92	360	837.5
322	Neu5Aca2-8Neu5Aca2-8Neu5Acb-sp3		117	175	1167	529	728.5	138	2049.5	85	7328.5	716	1343.5	722	1228.5	1162	958.5	477	735	193.5	2370.5	203.5	198.5	264.5	690.5	1867.5	551	354.5	335.5	1412.5	542	218	7428	2510	1505.5	250.5	3324.5	425.5	2701.5	6180	82.5	5175	1011.5	282	209	467	580	1666.5	7845
326	Neu5Aca2-3Galb1-4Glcb-sp4-Ile		259	186	310.5	9151.5	4213	682.5	818	211.5	721.5	719.5	3005	3776.5	805.5	992	2025	1077.5	263.5	188.5	3900	296	132	350	6987	611.5	334	186	297.5	1284	1631.5	215	1380	1346	8017.5	453.5	1208	2247.5	572	965.5	73.5	309	3181	484	225.5	363.5	195	423.5	1933.5
329	Neu5Aca2-3Galb1-4Glcb-sp4-Trp		456	175.5	357	9151	4888	392	1176	515.5	1589	778	4342.5	3185	1112.5	1362.5	2108.5	1528.5	584.5	184.5	7647.5	379	225	431.5	9258	702.5	398.5	204	413	1398	1598.5	908	1278	1954	6491	591.5	1987	1698.5	701.5	1475.5	167.5	401	4429.5	570	253	678.5	243.5	1960	1632.5
334	Neu5Gca2-3Galb1-4(6-O-Su)GlcNAcb-sp3		223.5	88.5	294.5	1059.5	1068.5	426.5	304	1602	1139	942	3614.5	2963	2330	736.5	1894.5	503	893.5	812.5	1938.5	621.5	3532.5	306	271	2348	702	306	392.5	457.5	745.5	404.5	575.5	4056	1512.5	347	1407	179	1256.5	474	69.5	2413.5	1336	319.5	481	3378	129.5	1208	411
337	GalNAca1-4Galb1-4GlcNAcb-sp3		202.5	854.5	765	4558	19353.5	1350	11066.5	1351.5	19722.5	9540.5	24189	2932	3118.5	4104.5	1648	9877.5	1160.5	1300	13691.5	2178	1020	3175.5	1328	9389	1576.5	1141	6891.5	1109.5	2572	4599.5	678	9091.5	24397.5	2354	10490	2879	13843	2484	662.5	6218.5	2625	2535.5	1980	11855.5	3099	4319	10896
340	Neu5Acb2-6(Gala1-3)GalNAca-sp3		821.5	2426	6930.5	14412.5	8715.5	897.5	3668.5	2689.5	21351.5	4354	1060.5	4140	5064	3977.5	6073	5759.5	8912	1384	4325	5147	2505.5	6353.5	5484	13575	5320	1757	4063.5	4521.5	1633.5	7073.5	18134.5	37646	65535	2132	17642	275.5	13120	12473	1515.5	25633	3565	1631	919.5	16844	193	25229.5	52338.5
344	Neu5Acb2-3Galb1-4GlcNAcb-sp3		852	2236.5	1612.5	10453	2456.5	619	3865	1630	12719	847.5	3061	2890	5472	3483	4176	922.5	3048	735.5	2031	1147.5	2655	1259	1730.5	8367.5	1776.5	499.5	406	6378	1636.5	820	17286.5	22895	46492	936	7742	1122	11868	4409.5	240	32313	2045	2058.5	2069.5	13273	1054	4835	20848.5
350	Neu5Gca2-3Galb1-4Glcb-sp3		140.5	101.5	191.5	440	1569.5	142.5	588.5	66.5	737.5	304	2739	547	504	587.5	1013.5	425	159	140	11995.5	190.5	83	173	250	2185.5	211.5	94.5	331	288.5	305	553.5	381	279.5	2148	214.5	579	101	7724	424.5	65	449	602	321.5	399.5	312	96.5	550	755
351	KDNa2-6Galb1-4GlcNAcb-sp3		1532.5	517	1903	834.5	936	251.5	713	132	866.5	299	1572.5	1088	1146.5	877.5	1147.5	519	5956	203	1620.5	388	265.5	457.5	356.5	1174.5	392.5	237	430	1059	415.5	1408.5	402	588.5	1637.5	402	1274.5	168	2400.5	3815.5	233	3711	1784.5	10549	349	1055.5	172.5	4819.5	3348
352	KDNb2-6Galb1-4GlcNAcb-sp3		234	190	636.5	401	826.5	180	400	106.5	1133	334	1757	6345	593	748	1287.5	408	226.5	231	1657	737.5	130	321.5	488.5	517.5	527.5	97.5	372.5	393.5	442.5	365.5	699	522.5	908	253	775.5	161	486.5	723.5	83	290.5	674	366.5	235	542	174	474	328
353	KDNa2-3Galb1-4GlcNAcb-sp3		326.5	104	750	1306	1115.5	179	466	534.5	4210	328	2337.5	2767	492	1654	1329.5	519.5	285	187	1769.5	1247.5	690	316	413.5	383.5	380	166.5	372.5	511.5	548	347.5	227.5	443.5	1152	239	776.5	138	1140.5	453.5	94	2309	1070.5	702.5	497.5	12897.5	131	1682.5	7354.5
354	KDNb2-3Galb1-4GlcNAcb-sp3		266	148.5	466.5	1178.5	1145.5	592	586.5	1163.5	2623	1217.5	3816	12755	2397.5	2790.5	1539.5	750.5	1299	343	1769	2685	317	499.5	611.5	1851.5	1230	807	479	671	953.5	507	1058.5	4879	1867.5	1320	1000.5	312.5	1248	1746	102	2471	809.5	478	1635.5	6199.5	335.5	1148.5	761.5
359	Gala1-3(Fuca1-2)Galb1-3GlcNAcb-sp3	B (type 1)	29525	5197	1119.5	15193	18517	1701	675.5	3261	8700.5	14479	16803.5	435	7163.5	4324.5	3570.5	389	12454.5	1473	65535	2717	95.5	206.5	571.5	24975	2209.5	1328.5	22952.5	3447.5	3544	5559	5517	4371	27391.5	3957	1883.5	3581	22231.5	751	703.5	5979.5	16464.5	939	1234	24431.5	1696.5	21454.5	3198.5
360	Gala1-3(Fuca1-2)Galb1-4GlcNAcb-sp3	B (type 2)	96.5	4730	187	14271.5	13442.5	1422.5	301	2987.5	4798.5	5961.5	16893	221	6284.5	3810	4018	303.5	10696.5	1178.5	64773.5	3795.5	91	212.5	235	40743	2154.5	83.5	21951.5	2896	2339	2498	5607.5	2986.5	36312.5	2787	8081	3625	21638	254.5	397.5	5264	22309.5	212.5	1457	12075.5	1574	21116.5	3609
362	Gala1-3(Fuca1-2)Galb1-3GalNAca-sp3	B (type 3)	107.5	4399.5	905.5	14615	28648	1233.5	1624	2382.5	6963	7281	7332.5	318	4264	5177.5	4414	354.5	10428.5	859.5	65082	5516.5	720.5	698.5	228.5	28042.5	4095.5	101	22965.5	4527	2886	4247.5	4089.5	3153.5	36072.5	1561.5	4875	4439	19041.5	4324.5	285.5	8512.5	13094	440.5	1177.5	35937	2109	27060.5	3229.5
363	Gala1-3(Fuca1-2)Galb1-3GalNAcb-sp3	B (type 4)	171.5	4664.5	209.5	16285.5	26435	1254.5	875	2385	3305.5	7255	10606	324.5	5216.5	4577	4110	478	11545.5	1110.5	65013.5	2087.5	102.5	766	278.5	32207	4627	97.5	23770	5154	2573.5	5070.5	4666	2257	30642.5	2039.5	1707	3031.5	20777.5	1035	258	8113.5	15487.5	468.5	1297.5	21511.5	1146.5	24886	2774.5
364	Gala1-3Galb1-4(Fuca1-3)GlcNAcb-sp3		123	110	781	2319.5	28409	457	898.5	1425.5	1340.5	553	13233.5	304.5	974	5801.5	1271	1043.5	1648.5	729	24892.5	962	125	466.5	288.5	4453.5	767.5	102	3188	4647.5	1231	1185	5007.5	4045	30010	1438	2162	367.5	2784.5	492.5	121	2168	4804	854.5	1357	4060.5	589	3506	1963
365	Gala1-4(Fuca1-2)Galb1-4GlcNAcb-sp3		844.5	262	508.5	3775	24090.5	1168	1641	27709.5	1263	312.5	5092.5	532	706.5	1788	1183	1823	297.5	451	5594	1919	1229	650.5	2793.5	13130	1222	1160	439.5	1094.5	2120	11483	2170.5	13592	32890	1033	8807	671.5	5108.5	360	1028.5	15842.5	1126.5	6602	5611	5108.5	642	1637.5	1570.5
366	GalNAca1-3(Fuca1-2)Galb1-3GlcNAcb-sp3	A (type 1)	25577.5	551.5	1983	725	25375	135.5	10753.5	92.5	16374.5	16105	7353.5	1506.5	4462.5	2814	897.5	6930.5	1787	196.5	63848.5	3366	2680.5	283.5	416.5	3697	445	251	2916.5	386	12598	9484.5	383	30158	16345.5	1881	10761	4420	14824.5	387.5	1723.5	411	31985.5	360.5	3318.5	37448	3643.5	978	876.5
368	GalNAca1-3(Fuca1-2)Galb1-4GlcNAcb-sp3	A (type 2)	162	544.5	1285	1512	15161.5	109	8281.5	47	17455.5	1375	5948	2497	3642.5	3077.5	815.5	10099	109	100.5	3684	5662.5	2689	211.5	224.5	10381.5	223	149.5	8090.5	224.5	12590	11986.5	117	35011	17614	1766	10391	4791.5	16451	200	3079.5	536	42037	202	6215.5	14910.5	5006	220.5	188
369	GalNAca1-4(Fuca1-2)Galb1-4GlcNAcb-sp3		2320.5	585.5	367.5	2878	10989	280.5	2456	850	10005.5	5744	21615.5	3794.5	2251.5	4191	1104	9453	504.5	1613.5	5778.5	1397.5	522	1164.5	460.5	11554	522.5	2372.5	7975.5	1550	1725	4003	1105	5573	11493.5	949	8082	1922	7532.5	2334.5	277	3819	2209	1945.5	1433.5	6651.5	2341.5	3012.5	2652.5
370	GalNAcb1-3(Fuca1-2)Galb1-4GlcNAcb-sp3		1148	104.5	184	3136	2725	664.5	940	1551.5	2280	1120	3348	4513	2250	791	1055	526.5	306.5	1189	8742	7213	477	231	249	12955.5	4059.5	486.5	2844	491.5	2916	211.5	2140.5	2370	9556	1199.5	16092	406	1932.5	1805	371	3284	5821	1166	5209	2662.5	362.5	1727.5	1215
373	Gala1-3Galb1-4GlcNAcb1-3Galb-sp3	Galili(tetra)	261	1523.5	5608.5	12248.5	18415	1326	16708.5	2402.5	9264	3148.5	24459	4195.5	6252	9603	8378	8210	4420.5	1482	45055.5	9007	503	1720.5	3008.5	19398.5	4771.5	1975	5951	9542.5	5170.5	5902	13702.5	23991	41856	4843.5	19163.5	1689	14352.5	7068.5	2093	3962	20880.5	5043.5	14091.5	24988.5	1676.5	12827	22343.5
374	Gala1-3(Gala1-4)Galb1-4GlcNAcb-sp3		691.5	251.5	420.5	9832	14305.5	559.5	9701	776.5	2581	4524	19222.5	1955	410	6001.5	3788.5	480.5	1019.5	2090.5	9664	1823	632.5	10979.5	1771	8565	1986	112.5	2714	1033	349.5	11312.5	755.5	7045	33593.5	753	6754	354	3749.5	1105.5	171	14388	5479	8873	2839	21990	469.5	3839.5	2522
376	Galb1-3GlcNAcb1-3Galb1-4Glcb-sp4	LNT	305.5	766.5	1534	12395.5	2853	245.5	1269.5	256.5	2014	1039.5	5404.5	1073.5	5396.5	2498	2413	2764	699	377.5	39453	298.5	1323	772	11291.5	1763.5	946	191.5	536.5	1202	2800.5	651	3269	24320.5	18021.5	3275	9248.5	1250	4928.5	1727.5	642	538.5	4903.5	3169.5	9436.5	843	263	4611.5	3387
377	Galb1-3GlcNAcb1-3Galb1-3GlcNAcb-sp2		30036	1028.5	2576	11035.5	25538.5	328	6763	2756	27969.5	31492.5	16430	1771.5	13610.5	4596.5	5771	5880	24817.5	2716.5	63862	9618	3198	604.5	1643.5	10974	2905	1184	9192	13799.5	3158	9781	18300	23685.5	43681	11627	24959.5	719.5	16417	23146	156	5573.5	18705.5	8875	2139.5	40587.5	377.5	6381.5	6324
378	Galb1-3GlcNAca1-3Galb1-4GlcNAcb-sp3		11505.5	1098.5	3194	20839.5	28230.5	2840.5	14210.5	5688.5	16571	2834	15800.5	7656.5	1522	11018.5	15319.5	8133.5	11808.5	23922.5	56702.5	11527.5	6388.5	1596	4343.5	11639	2205.5	1411	2088	5079.5	11360	11133	13863.5	50771.5	30690	25498.5	17928	2557.5	16556	26147	338	10153.5	6494	29779	8023	30847.5	1696.5	3033	5753
379	Galb1-3GlcNAcb1-3Galb1-4GlcNAcb-sp3		140	88	203.5	842	508	113.5	262	211.5	1653.5	681	1714.5	1512.5	962	1902.5	862.5	1089.5	1232	115	1472	197.5	92.5	211	283	218	1466.5	216.5	370.5	286	281	268	1531	938.5	983.5	187.5	940	182	4620.5	490	187	1930.5	585.5	251	356.5	3210	130.5	468.5	238.5
380	Galb1-3GlcNAca1-6Galb1-4GlcNAcb-sp2		1450.5	113	679	10211.5	6841.5	254	4487	669	11417.5	6687	7079.5	3005	1232.5	1620.5	2779.5	1898.5	3132.5	2770.5	8700.5	1891	4392.5	322	592	1122.5	689	146.5	371.5	832	1542	838	3171	1016	19037.5	3875.5	5254.5	1798.5	1870.5	12272	107.5	2121.5	4854.5	6776.5	1426	4422.5	1230.5	1048.5	1103
381	Galb1-3GlcNAcb1-6Galb1-4GlcNAcb-sp2		835	174	374	14187	5788	205	666.5	1932	10443.5	1295.5	5227	536.5	2357	2116	1839	1702.5	7251	351	9407	3190	1998.5	315.5	669	1232.5	1207.5	317.5	1760.5	1973.5	1059	692	6854.5	8367.5	7078	1230	12398.5	462.5	9390.5	16519	186.5	1976	4114	1844.5	436.5	1793	640.5	4490	65239.5
383	Galb1-4GlcNAcb1-3Galb1-4Glcb-sp4	LNnT	258	689	1193	6522.5	5563	219.5	1613.5	254	12082.5	9112.5	7217.5	1092	4866.5	2632	3673.5	3708	2393.5	316.5	34323.5	432	457	803	11176	2598.5	707.5	239.5	2765	1605	2839	949.5	2557.5	8625	18328.5	2017.5	9373.5	1140	3706.5	1727.5	725.5	754.5	4569.5	4473	12209.5	8810.5	249.5	5658	4186
384	Galb1-4GlcNAcb1-3Galb1-4GlcNAcb-sp2		865	78	195	613.5	264	107.5	280.5	399.5	535.5	504	1714.5	2849.5	3261.5	1190	915.5	959	497	92.5	1620	204.5	93	198	262	474	1235.5	93	394.5	203	192.5	152.5	1364	759.5	879.5	149.5	621	165.5	4536	191.5	37	1385.5	468.5	189	326	311.5	102	537	171.5
386	Galb1-4GlcNAca1-6Galb1-4GlcNAcb-sp2		993	545.5	5321	19670	17265	1909	9064	1368	8708	2273.5	12193.5	4596	1499.5	3350.5	3543	1690	5137.5	4982.5	4614	2938	670	561.5	681.5	16749.5	1512.5	839	1541	2140	2000.5	833.5	10220.5	5221	15759.5	3193.5	7793	6178.5	19220	8905.5	125.5	3873.5	21515.5	36034.5	8118.5	19601.5	5757.5	6752.5	2154.5
387	Galb1-4GlcNAcb1-6Galb1-4GlcNAcb-sp2		323.5	196.5	264	1198	1214.5	154.5	356	317	1351.5	3422.5	1978	248	378.5	1676	2086.5	2300	2672	301.5	5576.5	3215	352	313	419.5	433	1410	91.5	1312.5	287.5	516	2948	1837.5	21696.5	3384	422	5426	927	2147.5	2770	81	1842	1669	487.5	1965.5	765	1454	2071	225.5
388	Galb1-4GlcNAcb1-6(Galb1-3)GalNAca-sp3		218.5	80	364.5	1555.5	1996	232.5	3582.5	248	2443.5	386.5	6385.5	5719.5	2057.5	1617	1775.5	829	11374	5267	5584	4613	1765.5	217	234	9680	288	82.5	2259	262.5	1944.5	7481	2033	7683	35071.5	826	1497	245.5	10309	1521.5	76	1989.5	2156.5	4299.5	2548.5	1667.5	233	10816	674.5
389	GalNAcb1-3Gala1-4Galb1-4Glcb-sp3	Gb4, P	4940.5	143	8800	4004.5	21943	2844.5	8448.5	12491.5	27927.5	18064	19125	3096.5	4568.5	20249	4376	11413	8217	1980.5	25058	6190	2407	1427.5	1266	31419	15870.5	5266	10714.5	7846.5	5025	15829.5	13026.5	21865	29654	19564.5	15608	2227.5	25897.5	11805	992.5	11231.5	9038	3583	8442.5	27255.5	1548.5	13301	10550
390	Glca1-4Glca1-4Glca1-4Glcb-sp4	maltotetraose	289	148	259	4127	1525	348.5	481.5	95.5	3132	479	1605	405	1751	2522	1362	1073.5	186	304	3053.5	321	128.5	490.5	319	882.5	454	157	500.5	749.5	490.5	659.5	1270.5	2880.5	20187.5	1571.5	3510.5	166	1093	1141	91.5	698	6507.5	429	385	2043	161	1186.5	1320
392	GalNAca1-3(Fuca1-2)Galb1-3GalNAca-sp3	A (type 3)	119	1018	1435.5	290.5	27588.5	130	16650.5	88.5	14505.5	2786.5	11617.5	3747.5	3845.5	2333	1147	4682	210	192.5	1401	3316	2696	11241	268.5	5437.5	523.5	308	4590	300.5	11932.5	6490	190.5	32876	17418	5456.5	9117	5526	11309.5	338	3236	197.5	38451.5	210.5	12255	46770	4661	462.5	324.5
395	GlcNAcb1-3(GlcNAcb1-6)Galb1-4GlcNAcb-sp2	Tk	103.5	103.5	197	1270.5	1430	149	272	98	621.5	3543.5	1443.5	316.5	303.5	1116	1076.5	1120	684	114.5	1727.5	365.5	108	184	286.5	326	775	82	394.5	319.5	252	214.5	396.5	374	1527.5	354	1699	87.5	1530.5	1806.5	54.5	189.5	800.5	375	233	531.5	87.5	1615	903
396	(GlcNAcb1)3-3,4,6GalNAca-sp3		3930	2677	5680	46289.5	30864.5	1221.5	15761	977	14450	11523	18974	7697	3053	9797	17960	1600	12791.5	136	13091.5	2133	1058.5	1609.5	1079.5	8587.5	3142.5	507	6950	1688.5	3309	2280	2062	1687.5	20534.5	6357.5	31774.5	1452.5	10356.5	11056	229.5	4187	8316	20081	3111	26537	902.5	32222	8186.5
404	GalNAca1-3Galb1-4(Fuca1-3)GlcNAcb-sp3		188	766	12801.5	862	46391	282	14119.5	1115	21246	14779	17653.5	6365	5736.5	6480	1246	21931.5	602	2250	8607.5	15802.5	12021.5	3235.5	2385	16557.5	2981.5	248	10482.5	780.5	8161	13311	747.5	20022.5	38250	2358	15614	5434.5	31889.5	3758.5	4091.5	472	44337	1625	22152.5	23172.5	5640	834	6633.5
410	Galb1-3GlcNAca1-3Galb1-3GlcNAcb-sp3		30678	1578.5	5494.5	23998	36438	2534	19515.5	6155	35937.5	26443	19545	7003	16669	16079.5	16580.5	12518	31845.5	23292.5	65535	13501.5	9323.5	2125.5	9833.5	21411	4530.5	1507	4767	16820.5	12158	14381.5	28305	64273	58834.5	29579	32898.5	2325.5	20492.5	36244	745	13215.5	34380	21540.5	7519	54453.5	2175	5717	11254.5
411	Galb1-4GlcNAca1-3Galb1-4GlcNAcb-sp3		2171	1233	11136.5	28316.5	35634.5	3565.5	17585	2760.5	19334.5	4430	16271.5	14842	9399.5	6577.5	6503	9215	8725.5	10387.5	28211.5	7842.5	1263	10866.5	2452.5	31979.5	3549.5	1831.5	7314	1602.5	9549	11471.5	15246	17990	35909	9318	14597.5	2140.5	45893.5	13434	805	6710	43420.5	43616	7226.5	65535	1701	12915.5	11464
421	Galb1-3GlcNAcb1-3Galb1-4Glca-sp4		650.5	1485.5	1699.5	12717	4833.5	223	4587.5	384	4831.5	4771.5	14841	1762.5	6907	1225	4606.5	2050	4707.5	414	43629.5	1427.5	3690	377.5	266.5	26901.5	2118	556.5	1308	975	5002.5	1194.5	1698.5	24134.5	62897	6827	15306.5	883	6720.5	3155	1501.5	805.5	2803.5	5148.5	4737.5	2105.5	952.5	4067	3792
425	Neu5Aca2-3Galb1-4(Fucb1-3)GlcNAcb-sp3		405	191.5	1430	682	564.5	113.5	292	77.5	2024.5	193	2334	305	1401	588.5	624.5	287.5	134.5	254	14790.5	158.5	98	242	320.5	410	303	86.5	586	268.5	926	115	126	6006.5	35566	403.5	548	93	800.5	1429.5	53.5	573.5	398	269	177	1957	87	417.5	215
428	Neu5Aca2-3Galb1-4(Fuca1-3)(6-O-Su-)GlcNAcb-sp3		123.5	91	890	280	584.5	161.5	297	418	419	233	1170.5	335.5	456.5	916.5	965.5	306.5	259	115.5	1372.5	397	89	273.5	247.5	290.5	408	97.5	328	314	280.5	288.5	441	299	675	356	532	94.5	627	331	69.5	216	467.5	943.5	156	391.5	104.5	321	218.5
429	Neu5Aca2-3(6-O-Su-)Galb1-4(Fuca1-3)GlcNAcb-sp3		197.5	196	196.5	1478	1926.5	111	792.5	72.5	987	356	3045	861.5	514	1346.5	758.5	832	978	395	2233.5	160	117	1305.5	289.5	1564	255.5	92.5	408	329	266	223	303	212.5	2606	613.5	492	92.5	1914	3584	51.5	2480.5	1081	1021	272.5	1545	85.5	408.5	275.5
431	Neu5Aca2-3Galb1-4(2-O-Su-Fuca1-3)GlcNAcb-sp3		94.5	72.5	1263	338.5	310	106.5	231	47	315	206	1505	208.5	438	502	660.5	226	117.5	119.5	3052	185	82.5	215	207.5	294.5	222	96.5	249	263.5	207.5	374	130.5	233	586.5	402.5	418	84	363.5	469.5	40	249.5	391.5	151.5	131	238.5	76	210	191
432	Neu5Aca2-3Galb1-4(3-O-Su-Fuca1-3)GlcNAcb-sp3		193	93.5	352	1063.5	2302.5	202	418.5	96	14491	512	4339.5	510	686.5	730	1515	782	440	689.5	14910.5	384	1577	271	262	1908.5	2324	107	475	863	515	217.5	1807.5	1015	6296.5	1170	1019	391	1050	380.5	136	795	724.5	211.5	1138	541.5	326.5	752	4296
437	GalNAca1-3(Fuca1-2)Galb1-3GalNAcb-sp3	A (type 4)	114.5	975.5	1678	224	27114	121	17162	80.5	13973.5	1765.5	10680	3158.5	3889	2613.5	787.5	11033	119.5	224.5	1438	4355.5	2429	3076	255.5	4816	454.5	285	3001.5	264.5	12939	8520	122.5	35865.5	12557	3315.5	9903	5331	12791.5	517.5	3258.5	177	39670.5	404	5768.5	39110	4863	704.5	201.5
438	Fucb1-2Galb1-4(Fuca1-3)GlcNAcb-sp3		1493	89	1395.5	1646.5	1671	212.5	1553.5	391.5	4757	493.5	3789	414	2674.5	1298.5	1094.5	502	289	682.5	2128.5	1248	662.5	237.5	315.5	1437.5	598.5	230.5	370	370	462	670	11279	1478	806.5	382	6440.5	108	842	4621	66.5	6485.5	925.5	5661.5	1787.5	1410.5	98.5	6030.5	3154
441	Neu5Aca2-6(Fuca1-2)Galb1-4GlcNAcb-sp3	6`SiaH(type 2)	85.5	73	148.5	209	452	108.5	289.5	40.5	368.5	236.5	712.5	242.5	293	501.5	1013	274.5	133.5	112	779	146	85	190.5	254	200.5	210	75.5	252.5	165	245.5	183.5	412.5	195	591.5	314.5	384.5	144.5	153	215	42	120.5	193	3123.5	122.5	250	109	201	5009.5
442	Neu5Aca2-3(GalNAcb1-4)Galb1-4Glcb-sp4	GM2	338.5	114	247	266.5	1175.5	191.5	372	77.5	829.5	678.5	3890	351.5	322	1073	1119	346.5	190	2613.5	2277	285	173	300.5	272.5	708.5	314.5	87	345.5	329	1766.5	441.5	1051.5	2067	11382	227	2458.5	108.5	791.5	1042	59.5	199	3173.5	231.5	275.5	635	104.5	506.5	205
479	Fuca1-2Galb1-3GlcNAcb1-3Galb1-4Glcb-sp4	H(type 1, penta)	226.5	402	756	5758	2803.5	201.5	1150	204	1305	1038	4595.5	461.5	4253	1901.5	1324	1160	630.5	307	39911	215	495	684	7396.5	812	1206.5	146	425.5	647	1911.5	623.5	1804	23170	15431	991.5	2909	870	2308.5	654	185.5	296.5	8806.5	1685.5	4737	625	191.5	2153.5	3120.5
481	Gala1-3Galb1-4GlcNAcb1-3Galb1-4Glcb-sp4	Galili (penta)	462	1062.5	4733	9966	14684	1020	10228.5	1198.5	5462	3336	11065	2789	6253.5	9068	4366	5184	3870.5	1494	31518.5	1247.5	703	1604.5	11802.5	13110.5	2236	315	4078	10779	4050	6132	9872.5	24372.5	35377.5	3732.5	12070	1005	9787.5	3157.5	1036	3427.5	19175	6707	16071	15507	718.5	12255.5	7634.5
485	Galb1-4GalNAca1-3(Fuca1-2)Galb1-4GlcNAcb-sp3		1544.5	104.5	407	6102	10890.5	808	7154.5	3851.5	5140.5	775	8330.5	1616.5	1154.5	5952.5	1885	1069.5	8516	582.5	6378.5	1766.5	1067.5	2868.5	291.5	21777.5	482	285	5663	8659	5842	924	870.5	4552	19011.5	4350	9087.5	1789	2627	1575	206	2596.5	3650.5	1201	4057.5	9818.5	1993	5267	60855
488	Galb1-4GlcNAcb1-3(Galb1-4GlcNAcb1-6)GalNAca-sp3		245	588	878	6269.5	7459.5	268.5	3584.5	161	1160	3346.5	6360	1495	464.5	952.5	1454	1113	1471.5	240.5	5806.5	761.5	410.5	532.5	317	10407	2172	184	480	476	2199	753	1593	3928	9516.5	1016.5	10788	189.5	5427.5	3609.5	74	529	18559.5	2758	3217.5	5919.5	145.5	8468.5	5400
489	Galb1-4GlcNAcb1-3(GlcNAcb1-6)Galb1-4GlcNAcb-sp2		87.5	75.5	148	501.5	465	102	266	63.5	288.5	192.5	783	199	232	645	1028.5	499.5	117.5	101.5	968.5	232.5	110.5	184.5	216	257	240	77	263	210.5	180.5	182	141.5	244.5	463	185	668.5	85	261	2118.5	44	145	362.5	214.5	173	434.5	95.5	212	185.5
492	Glca1-6Glca1-6Glca1-6Glca1-6Glcb-sp4	isomaltopentaose	319.5	197	495	42640.5	2683	243.5	2262	161	1666.5	1041.5	3163.5	686	662	4823.5	3290	1175	713.5	2769.5	13291.5	1595	123.5	21262.5	2315.5	4092.5	564.5	197.5	1539	740	699	1232.5	1134	651.5	7623	523.5	3412.5	248.5	675.5	3975	173	787.5	7012.5	1224	282.5	1161	161	3009.5	21523
493	GlcNAcb1-4GlcNAcb1-4GlcNAcb1-4GlcNAcb1-4GlcNAcb-sp4	chitopentaose	818	570	2143.5	3174	5440	2229.5	2737	3154.5	16521	1843.5	7862.5	1850.5	1982.5	3670	4963.5	2652	2640.5	1620	16381.5	5007	3027	586	1452.5	3595	2994.5	526.5	1884.5	2325	2071	4929	3120	3352	33095.5	1671	22892	6968.5	20046	8863	436	2826.5	7396.5	18119	3436	5733	7073.5	4200.5	5633.5
495	Mana1-3(Mana1-6)Mana1-6(Mana1-3)Manb-sp4		147	106.5	210	457.5	835	171.5	1516.5	94	948.5	246.5	1149	1006	380.5	719	1002.5	456.5	202.5	388.5	5500.5	211.5	151.5	285	276	472.5	472.5	169.5	846	612.5	420.5	276.5	207.5	437	1184	311	768	170	645	762	80.5	386.5	920	368	194	526.5	127	697	5041.5
496	Fuca1-2Galb1-3(Fuca1-4)GlcNAcb1-3Galb1-4Glcb-sp4	Leb (hexa)	1360.5	388.5	446.5	4604	2307.5	212	1197.5	281.5	1166.5	1852	3189.5	360	4086.5	2729.5	1197.5	1528	672	295.5	27278	202.5	354	947	5512.5	1523	424	136.5	440.5	330.5	1348	827	1766.5	3925.5	15396.5	458.5	3407	738.5	2360	610.5	184	2722.5	5061	1861	7278.5	611.5	181	2310.5	3713.5
498	Galb1-4GlcNAcb1-3Galb1-4GlcNAcb1-3Galb1-4GlcNAcb-sp3		117	102	183	1048.5	288	105	271.5	220.5	1505	452.5	1533.5	1508.5	666.5	1106.5	810	899	472.5	103	991	290	93	178.5	247	227	1273.5	197.5	235	229	187.5	174.5	1640.5	478	658	170	549.5	162	4756	298	46	1790.5	565.5	198.5	452	4394.5	121.5	396	204
499	Galb1-4GlcNAcb1-3(Galb1-4GlcNAcb1-6)Galb1-4GlcNAcb-sp2		79	76.5	142.5	640	220.5	100	241.5	56	223.5	216.5	736	190.5	202.5	469.5	1017.5	326.5	106.5	90.5	691.5	144	178.5	169.5	245	198	194.5	61.5	222.5	197	144	149.5	1600	331	520	190.5	285	76	211.5	198.5	32.5	112	215	179.5	115	322.5	78.5	221.5	160.5
501	Galb1-3GalNAcb1-3Gala1-4Galb1-4Glcb-sp4	Gb5	1706	236.5	3155	16461	26558.5	8153.5	8860	4015	53523	11799.5	15795	10453	9726	14786.5	8130	9717	12407	3973.5	48342	4962	5255.5	1728	2573.5	30098.5	6982.5	6105.5	9180.5	14668.5	6697.5	13666	16189	42550.5	54869	19943	15274	3355.5	38216.5	20843	1780	5739.5	10128.5	6864.5	8438.5	8159.5	3303.5	51292.5	9929.5
502	Glca1-6Glca1-6Glca1-6Glca1-6Glca1-6Glcb-sp4	isomaltohexaose	336	204.5	521.5	49511.5	3808	317	3092	260	1482.5	1333	3406	699.5	547	5496.5	3624	993.5	646.5	3009.5	14487	2629.5	180	32112	2600.5	6436	715	226	2615	752	1268.5	965	1058.5	2063	16097.5	675	4866.5	296.5	1349.5	3763	248.5	760	13587	1341.5	385	1352.5	170.5	3653	24602.5
503	GlcNAcb1-4GlcNAcb1-4GlcNAcb1-4GlcNAcb1-4GlcNAcb1-4GlcNAcb-sp4	chitohexaose	406.5	298	686	1304.5	2484	448.5	815	363	4139	786	3819.5	935.5	1063	1788.5	2771	1071	491.5	323	8923	1501	383	435	413	1434	937.5	248	584	1263.5	1164	1749	684.5	823.5	4208	589	3530	1622.5	2366	4273.5	236	814	3346.5	2643.5	614.5	1622	2469	1439.5	861.5
504	Galb1-4GlcNAcb1-2Mana1-3(Galb1-4GlcNAcb1-2Mana1-6)Manb1-4GlcNAcb1-4GlcNAcb-sp4		89.5	73.5	134	201	263	104	255	56	201	225	712	209.5	226	473.5	940	226	107	98.5	674	124.5	85.5	205.5	231.5	191.5	232	72.5	232.5	234	177	135	89.5	249.5	2265.5	156	306	79	205	219	38	121.5	382.5	186.5	129.5	226	88	205	183
505	GlcNAcb1-2Mana1-3(GlcNAcb1-2Mana1-6)Manb1-4GlcNAcb1-4GlcNAcb-sp4		82.5	82.5	120.5	181.5	240	94.5	266	65	204.5	191.5	535.5	198	195.5	386.5	439.5	256	100	95	522.5	108	84	155.5	210.5	186.5	199.5	70.5	277.5	302	167	119	107	183	2438	136	258	89.5	280	188	53	115	327	142	111	214	95.5	192.5	177
508	GalNAcb1-3(Fuca1-2)Galb1-4(Fuca1-3)GlcNAcb-sp3		1105.5	87.5	463.5	1587.5	3792.5	481.5	1042	3564	608	598	2094.5	5867	3561.5	3161.5	1574.5	356.5	432	1904.5	3691	1143	428	204.5	263	6074.5	4760.5	486	1997.5	428.5	2248	1737.5	2755.5	2439	6718.5	659.5	1731.5	477.5	1058.5	754.5	262.5	7507	914.5	1151	3716.5	5914	336.5	1759	1379.5
512	GalNAca1-3Galb1-4GlcNAca1-3Galb1-4GlcNAcb-sp3		744.5	1578.5	9178	12956.5	35596	4617.5	21011	5387	34631	7415.5	12864	9245	5250.5	16112	3112	14850	4890.5	5344	35332.5	14404	12376.5	9935	2575	22541	4579.5	1932	6272.5	2528.5	13348.5	27219	13879.5	22319	46754	8147	20065	7349	53972.5	21801.5	3990.5	6244.5	53857.5	13905.5	24700.5	21504	6737.5	6178.5	18206.5
514	GalNAca1-3GalNAcb1-3Gala1-4Galb1-4Glcb-sp3	Fs5	9979	1413	7304	41740.5	45742.5	7181.5	30204.5	9824.5	44020.5	20095	16249	8589.5	6123	33211.5	8574.5	26924	10817.5	2921	55527.5	11917	17197.5	4546.5	7863	26214	15088.5	5430.5	12949.5	12220	18899.5	33943.5	61874.5	22206	63687	17569	22481	2483	57455.5	24164	3831	21222.5	44987	37831	30693	14959	2343.5	18317	27979
535	Neu5Aca2-8Neu5Aca2-3(GalNAcb1-4)Galb1-4Glcb-sp4	GD2	432.5	171	299	475.5	1467	199	565.5	90.5	984.5	608	7727	458	648.5	1151	1391	398.5	288.5	307.5	2761	362.5	126.5	397	453.5	842	382	174	433	663	517.5	518	1618	927	10167	357	2466.5	150	817.5	1104.5	105	442.5	3471.5	412.5	580.5	904	138	859.5	224
627	Neu5Aca2-6Galb1-4GlcNAcb1-2Mana1-3(Neu5Aca2-6Galb1-4GlcNAcb1-2Mana1-6)Manb1-4GlcNAcb1-4GlcNAcb-sp4	11-OS, YDS	81.5	73	125	164	195	106.5	283.5	50.5	170.5	172	405	195.5	224	564.5	354	245	107	96.5	654	114	81	175	233.5	158.5	205.5	75	192.5	157	116.5	116.5	103	214.5	2088.5	138.5	248	90.5	201	157.5	40.5	114	305	164	109	189	80	187.5	177
631	(GlcAb1-3GlcNAcb1-4)38-sp6	hyaluronic acid	370	97.5	500.5	2108	2066.5	376	2278.5	131.5	7480	476	1332	15706.5	779	2898	1242	834.5	1172.5	925	6709.5	536.5	1111.5	399.5	290.5	10285.5	202	622	534.5	1083	2124	5366.5	740.5	46466.5	5817	486	3828.5	1575.5	8969	4607.5	208.5	1905.5	24507.5	2353	1013	781	362.5	1113.5	346
632	(GlcAb1-3GlcNAcb1-4)13-APEA	hyaluronic acid	820.5	459.5	1672	11210.5	8495	1100	2802.5	360.5	6181	1070	5828.5	5596	2328.5	2265.5	2423	2515.5	3429.5	3477	10341.5	3155.5	2415.5	2652	473.5	33372	586.5	1933	1619.5	4624	3849	10378.5	2386.5	64926	17585	1196.5	8045.5	2907	15231.5	8197.5	570.5	3827.5	5095	3924	1924	2704	1205	3246.5	2984.5
633	(Neu5Aca2-8)n-NH(p-C6H4)CH2CH2NH2	colominic acid	219	215.5	518	3881	6932	4877	934.5	410.5	4918	329.5	1477.5	436.5	625.5	920.5	1284	524.5	311.5	229	1601	674.5	481.5	841.5	282	1300.5	414	401.5	774	1499	1275.5	1768.5	3103	1004	4934	692	2687.5	239	1594.5	1046	110	516	3579.5	758.5	287	676.5	205.5	764	453
800	GlcNAca1-4GlcNAcb-sp3		3977.5	1152.5	4981	15782.5	25283	2309.5	10323	3720	6684.5	4518	19281	14867.5	4525	13883	5511.5	4215	4879.5	6523	35114.5	6121.5	4586	1858.5	5480	19540.5	3946	1766.5	4808.5	3694.5	5253	24386	3228	18459.5	39801	4730	37742.5	625	15372.5	10175.5	1787	3314	23105.5	8547.5	4003	22099	709.5	6534.5	12348.5
804	[Galb1-4GlcNAcb-OCH2CH2]2NH		115.5	95	218.5	412	553	141	342.5	80	1985.5	903.5	1261.5	888.5	325	1708.5	961.5	498	1814	167.5	1673	387	99	264	272.5	655	483.5	108	262.5	376	286.5	398.5	380	1036.5	963.5	339.5	797.5	210	606.5	301.5	62	1627	586.5	1202	288.5	535	286.5	479	252
805	GalNAcb1-4(6-O-Bn)GlcNAcb-sp3		1597.5	175	2014	10065.5	18174.5	1673.5	25686.5	1939	12361.5	2912.5	16122	13057	4368.5	5165	4385	7116	3318.5	2440.5	27650.5	5059.5	2036.5	3287	5239	9108	2942	797.5	2786.5	4280	8922	4381.5	5284	32338	24161	6424	14320.5	2353	9626	10262	1177.5	10048	5681	12374	3957	13894	1602	9971	10352
808	Gala1-6Glcb-sp3	melibiose	17260	654.5	9942.5	9305	48554	834	2440	663	9918	7878.5	6789.5	726.5	4812	12118	1869	2678.5	8302.5	1409.5	38050.5	6167.5	2946	1340.5	2332	1865	4126	338	13601	6085.5	17829	12489	5151.5	24234.5	25413.5	10284.5	13006.5	2511	13978.5	8689.5	896	3606.5	7210	6388	261.5	19750	574	2198.5	7573
809	GalNAcb1-3GalNAca-sp3		2288	281.5	2176.5	8296	20927	5689	7269.5	6578	9507.5	4550.5	16611.5	2468.5	2455.5	10457.5	5073	6344.5	7846	3885	15911.5	8971.5	1715.5	4228.5	2514.5	10048.5	2871	843	9717	9669	4372.5	4595.5	13682.5	7109	21513.5	4562	12619	2168	14947.5	12614.5	472.5	5502	4391.5	9962	2523	12707.5	875	49475.5	11898
810	GalNGca1-3GalNAca-sp3		2236	136	4049.5	3904.5	10843.5	972.5	11762	1055	7604.5	4917.5	5705.5	7372	5183	2744	3399	3912	671.5	391	23835	8340.5	1335	563.5	569	14297.5	543.5	97	6997.5	4153	6346	1984.5	2531.5	6061.5	23138	1902.5	5764	1464.5	7716.5	2800.5	376.5	3146.5	19697	8613	10442.5	14599.5	1461.5	9311	1584.5
812	Galb1-4Glca-sp4		426	774	543	5927.5	3994	296.5	2349	139.5	8538	5088	4616.5	1983.5	4828	1964	3695	1834.5	997	381	15896	4486	1397	556	357	8268	1127.5	262	462.5	971.5	2217.5	3474.5	1392	3837	25329.5	673	4799	311.5	4057	4625.5	313	599	3925.5	2612	1384.5	1572.5	296	9797.5	2844.5
813	Galb1-3GalNGca-sp3		284	151	476.5	1478.5	3393	522	2796	632.5	3748.5	345	5491	2070	833	2510.5	2833.5	1437.5	387.5	283	4436	569	1626.5	455.5	707	7008	616	178.5	486.5	846.5	1023.5	1081	2102	1028.5	10099	3192	7232.5	313	4720.5	6501	440.5	2363	5063	2148	1803	5633.5	266.5	35421.5	4509
817	GalNAcb1-4GalNAca-sp3		1494	281	9771	12305.5	44593	1446.5	25358	298.5	17458	8353.5	12623.5	25217	4016	5388.5	2508.5	15708	10301	7213	17072.5	5870	4093	1710	1182.5	3436	6047	2082	1854.5	5829.5	6595	11847.5	2416.5	30271	31514	9423	27913	4679	9946.5	12599	5522.5	3184	22726	18086.5	15231.5	33800.5	333	6568	2390
819	Glcb1-4GalNAca-sp3		1012	912	6874	16261.5	29696.5	3038.5	22825	9186	25370	7251	16000	10989.5	7173.5	25478	10725	13998.5	15324	14240	49739	7804	2526.5	2208.5	1030	38673.5	3438	2798	32586.5	4735.5	8511.5	8063.5	1354.5	33581	35033	6453.5	34203.5	5617	27838.5	31592.5	1044	11963.5	9985.5	17074.5	12444.5	37245.5	4557.5	29996	14779.5
820	GlcNAcb1-4GalNAca-sp3		1723.5	199.5	11397	15037.5	56967.5	2103	31397	1245.5	17162.5	9505.5	19917.5	18039	9899.5	10228	2005	7533.5	12154.5	236.5	31677.5	9355.5	4500.5	3336.5	2199	3888	7926	4196	2521.5	8300.5	5202	18009.5	1706.5	3378.5	36937	8100	30734.5	7306	19904.5	13905	1110	4089.5	22493.5	11267.5	21438	42649	3621	9515.5	3227.5
821	Gala1-4Galb-sp3		548.5	350	2441	4178	5871.5	2014	11044.5	2095.5	4451	2264	14226.5	17561	6728	4486.5	5349.5	2197	1129.5	1711	13603	2898	2538.5	3295	6418.5	5946.5	989	1912.5	1562.5	1441.5	1312.5	4336.5	3909	6477.5	16837.5	7796.5	8134	829.5	14995.5	8035.5	1475	1006	4761	1089.5	14362	2255	822	4046	3329.5
822	GalNAca1-4Galb-sp3		358.5	584.5	838.5	2259	21466.5	1446.5	2901	405	15581	5748.5	14913	2926.5	2805.5	4142	1565.5	9035.5	1702.5	657.5	12502	12100.5	1039.5	1372	953	9333.5	849.5	310.5	7507.5	1058	1101	4025	422	7869	24073	1169.5	10257.5	3969.5	7273	2028	366	2602.5	3429.5	3124.5	9359	6072	4800.5	2854	9143.5
825	Glcb1-3GlcNAcb-sp3		28929	3082	6821.5	23375	42139.5	4655.5	43818	5351.5	35727.5	37014	16579	10790	18570.5	15858	8196	29067.5	29851	7585	65535	12347.5	6422.5	4627.5	8167	40023.5	8080	1732	12218	15823	7433	26749	24230.5	34132	65365.5	13398	11141.5	2050	21860	34353.5	1385	14626	24223	23384.5	11224.5	40731	2058.5	23725.5	12657
826	Glcb1-3GalNAca-sp3		3860	2458	6549.5	33276	30272	4852	53764	6018	15854	11832.5	36411	6688	12721	17401	19410	16275.5	11186	19773	54557	15543	4484	7498	3725.5	41740	6790	1208.5	15920.5	10183	12085.5	13651.5	13674	26810.5	65354.5	10122.5	24691	2970.5	20256.5	21115.5	1804.5	22994.5	20461	33595.5	33855.5	39036	2724.5	43707.5	8763
827	Glcb1-3GalNAcb-sp3		8294.5	5560	8850	17253.5	39828	4999	38200.5	914	12456.5	4818	42905	2714	13058	17889.5	20618.5	20982.5	1981.5	5454.5	65192.5	930	1527.5	5165	6996.5	38623.5	4341.5	403	17187	9840	11371.5	10505.5	12369.5	39249.5	63064.5	13573.5	28219	5416.5	29629.5	7571	3224	26896.5	18916.5	29609.5	20988	19267	3914	42500.5	21694.5
828	GlcNAcb1-2Galb-sp3		1195.5	5640.5	4516	21564	49580	5724.5	44095	4696.5	29634.5	2202	21104.5	5758	12340.5	14685	14910	1884.5	4412	2179	61812.5	7419.5	3930.5	2639	4135.5	13759	5152	1833.5	9859.5	21641	7766	9851.5	6842	19455.5	65230.5	7224.5	31090.5	6191.5	30958	15785.5	879.5	2489.5	30802	30785.5	13803	29806	3737.5	9488	4041
829	GlcNAcb1-4Galb-sp3		1210.5	845.5	7573.5	21470	33369	4287.5	13773.5	2436.5	24800.5	9868.5	14233.5	6519.5	20671	8415	1149.5	9227	5952	1781	26135	5641.5	5185	7241	939.5	41314	3761.5	2044.5	8456	3893	16536.5	13269.5	16643.5	6583.5	44218.5	1672.5	26341	5536.5	24231.5	14490	716.5	11908	7459.5	10491.5	11938	46281.5	4111.5	14070	12861
830	Glca1-4GalNAca-sp3		1522.5	2108	9721.5	34638	48821.5	11294	31217.5	13885	37592	31323.5	38163.5	24054.5	11364.5	18296	25050.5	65535	23920.5	12824	57187	7738.5	6032	4177.5	1797	59663	10236	8505.5	12319.5	16657.5	15156	18392	25388	24493	65527	6169.5	24720.5	17752	14608.5	23530.5	2200.5	16552.5	31399.5	22215.5	63110.5	57258.5	25492.5	32738	30751.5
831	Galb1-4Glcb-sp3	Lac	988.5	127.5	449	2076	4725.5	381.5	7397	777	5554.5	5023	10383.5	1195	4470	8738.5	1646	3542.5	495	898.5	16610.5	1204.5	934.5	696.5	678.5	1926	748	247.5	1365.5	755	1216.5	1500	8060	4969.5	8519	2259	11296	589	1727	5103.5	440	3101	2031.5	1312.5	1033.5	1109.5	261.5	3935	8228.5
832	Galb1-4Glcb-sp4-Leu	Lac	566.5	1419	1308.5	3012	5537.5	366	11133	1938	8753	1796.5	7112.5	3316.5	11174.5	5313	6679.5	2984	937	517	29506.5	498	2525.5	1284.5	9762	5258	941	279	1832.5	1211.5	3393.5	2186	1604.5	9259.5	58279	3204	19145	1993.5	5358.5	14190.5	1016.5	1964	1284	1702	1705	1264.5	977	4743.5	3390
833	Galb1-4Glcb-sp4-Leu-Leu	Lac	486.5	1064.5	1016	4746	5221.5	303.5	10707.5	1521.5	7529.5	1612.5	5800	2921	9599.5	4499	5070	3091	670.5	685.5	25308.5	572.5	1444	1527	10428	4247.5	850	268.5	1061	1235	2495.5	1814	2814	8387	52565.5	3067.5	18651	1325.5	4692	13745.5	424	1591.5	1335.5	1430.5	2047.5	957.5	542.5	4996.5	1717
834	Galb1-4Glcb-sp4-Leu-Tyr	Lac	517.5	1054	1338	4483	4948	346.5	10567.5	2047	7630.5	1866.5	6601.5	2976.5	10712.5	5412	5470.5	3165.5	1108	774.5	28553.5	631.5	1595	1627	8120.5	6370	881.5	301.5	1232.5	1320.5	2757	2439	3174	9937.5	56793	3237	21609.5	1935.5	5013	13161	470	1916	1313.5	1688	2271	3235.5	812.5	7046.5	2319
835	Galb1-4Glcb-sp4-Leu-Phe	Lac	529	1036.5	1381.5	6651	5027	353.5	10702.5	1615.5	7361	1570	6085.5	2921	9944.5	5359.5	5216.5	3181.5	810	350.5	27498	566.5	1823	1621.5	8422	5206	936	279	1125.5	1701.5	2899.5	1774.5	3662.5	10327	52224	3055.5	19186.5	1880	5588	14110.5	549.5	1612.5	1707.5	1732	2407.5	1825.5	709.5	7163	1737.5
836	GlcNAca1-3Galb-sp3		12003	600.5	6921.5	17446	33646.5	8037	54075	4771.5	23799.5	6670	21224.5	24507.5	15508	27409.5	9794.5	22553	10337	4812	57625.5	18041	7502	2931.5	4017	13673.5	3841	1838.5	10482	7864.5	14029.5	22455.5	13411	12918	38889.5	11487.5	15530.5	1708.5	41009	16667.5	1675	4712.5	48103.5	27545	7331	27891.5	1952	25830.5	9483
837	Glcb1-3Galb-sp3		454.5	859	5863	17223	22763.5	14468	12264	390.5	11615	2592	15820.5	9433.5	11599	16599.5	11363	5379	4994	1875	54019.5	4327.5	1748	1083	2234.5	29483	2071.5	303	6063.5	2734.5	5367.5	9891	7137.5	11891	38240.5	10513.5	20356	2252	8043	1561	3332.5	7880	10870.5	5098	15460.5	20119	1755.5	13112	22525
838	Glcb1-6Galb-sp3		2538	782.5	3904	16906.5	43668	929.5	13423	5330	23885	6837.5	22577	9279.5	3049	11723.5	18761.5	3502.5	14154	4408.5	26683	7026	6456.5	5825	1612.5	19563.5	4566.5	651	6909	14399.5	25472.5	9061	7498	31978.5	34299.5	2533	16722.5	3626	7471.5	13007.5	1000.5	10988.5	8661	23519.5	7023	26352.5	2412	13109	15233
839	GlcNAcb1-3Galb-sp3		757	682	2558	16718.5	14308	850.5	10511	339	9030.5	2033	28134.5	2866	4154	3651.5	8100.5	10243.5	1801	1533.5	49030	5859.5	1310	669	2279.5	10240.5	5033	1417	5351.5	2017.5	4084.5	5909.5	6385	3893	49776	3607	18187.5	4406	8281.5	1068.5	1544.5	977	11875.5	10092	9825.5	17309	405	6187	17962
840	Galb1-4Glca-sp3	Laca	637.5	854	2111.5	9560.5	4480	415.5	6152	2822	8924	10616	6843.5	4697.5	10088	4028	5896	3104	1144	689.5	24269	5297.5	3495.5	1277.5	598	8353	1312.5	386.5	1206.5	993.5	3844	1861.5	2383	7839	32888.5	3808.5	12271.5	699	3768.5	11879.5	598	3739.5	11124	4321.5	1521.5	2288	652.5	7145.5	4999
841	Gala1-4Glcb-sp3		1932	939	2384.5	5217	31411.5	1600	33084.5	4087.5	16517.5	4240.5	17108	5657	8021.5	4414	5559.5	10285	15879.5	3171	44540.5	4742.5	5078	3064	3092.5	19563	3424	808.5	5038.5	3940.5	6801.5	14752.5	5382.5	28364	65535	5004	11634.5	1546	8839	18084	1089	3597	4312	7090.5	5074.5	20286	911.5	14429.5	9386.5
842	Gala1-4Glca-sp3		654	648.5	1416.5	4708	23042	498.5	22264.5	1197.5	6045.5	2672.5	19719	4251	5062	2098	1932.5	2999.5	13452.5	1796	18462	4487.5	1807.5	1203.5	1765.5	8345.5	1202.5	307	3239	1903	3201	7611.5	1836	23016	61618.5	3972.5	7025	706	6633.5	9850	431	2062	3101.5	8692.5	2989	9688.5	715	11051.5	5010
843	Galb1-3GlcNAca-sp3		1863	180.5	1156.5	9638.5	10323.5	853.5	5731.5	657.5	15103	23527	6707.5	5228	3353	2195.5	4338	2255.5	11807.5	6577	14367	446.5	4296	393.5	920.5	6092.5	843	264.5	426.5	1729	2924.5	1826	4230	2977	46521	3258	6936.5	2170	3246.5	10618	196.5	2211.5	5205.5	6670.5	3508	22989.5	1199.5	2726	892
844	Xylb1-2Mana-sp3		3152.5	704.5	2773	8404.5	17225.5	3131.5	6669	353.5	10302	6369	13211	3011	5356.5	11428	7363	2916.5	7941	595	50124	10379.5	2847.5	1977.5	1403	50281	986	5365	973	2501.5	4890	3466	2343	18976.5	41326	5346	27808	2513.5	14072	14227.5	1529	5537.5	9846.5	3771	8822.5	21971.5	2351	11331	7831.5
850	Galb1-3(6-O-Su)GalNAca-sp3	6-suTF	3309	109	680	4964	4971	665	7850	1324.5	6458	4911	12002.5	16511	3494.5	5704	3732.5	2787.5	5191	7275.5	17539	7800.5	3045	3161.5	690	17747.5	2344	1257	3606.5	929	4874.5	9206	1939	12904.5	24109.5	2423.5	13424.5	833.5	16815.5	9768	423.5	4991.5	3619.5	7046	3422.5	11309	832	11424.5	1979
851	Gala1-3(6-O-Su)GalNAca-sp3		428.5	279	8354	5165.5	7153.5	701	1581	511	1437.5	1655	4470.5	2822	4386.5	5409.5	1451	761	1989	287	11505	2633	412.5	2210.5	596.5	8773	684.5	483	3297	4393.5	783.5	2749.5	2744	8671	6801.5	2095.5	13196.5	514.5	3344.5	7549	891.5	4370.5	8467	1791	265.5	17678.5	632.5	11362	682.5
853	6-O-Su-Gala1-3GalNAca-sp3		429	2339	1348.5	12161	23452.5	2037	20374	4590	5579	4278	21693	9784	6770.5	8143.5	10902.5	4076.5	8594	725.5	15967	5466.5	4427	4409.5	1201.5	42855.5	858	1096	4468	10607.5	6269.5	18127.5	7181	8014.5	41618.5	3534	15175	2481	20807	18564	503.5	10551	15210	15870.5	11811	14253	2061	12820.5	5117
855	Crypted formula	-	5018.5	637.5	2623.5	17083.5	13682.5	3222	6262.5	2659	4714	5976	1622	2031	1177.5	3221.5	879	14871	355.5	282	7146.5	288	213	478	394	1238	832.5	3496	4399	4387.5	1702.5	9385.5	4518	25078.5	9616	1338.5	8855.5	1615.5	9178	3901.5	519.5	3033	12682	753.5	578	618	342	4840	8932
856	DGlcAb1-6Galb-sp3		2931	267.5	4214	5820.5	42199.5	720.5	15125	2133.5	18210	10976.5	46744	18089.5	7892	21307.5	25991	1204	32701	1361	16973.5	8644	6723.5	2128.5	847.5	30475.5	1592	335.5	9332	1600.5	38465	6825.5	1642	10614	30112	2114.5	37077.5	4273	20623	11140	571.5	1444	6643	2871.5	9388.5	6195	3436.5	20149.5	9173
857	Neu5Aca2-8Neu5NAcb-sp3		163	484.5	445.5	589	868	139.5	1444.5	243.5	10761	280.5	1713.5	1167.5	842.5	1185.5	1131.5	545.5	2026	191	2845	387	124	270.5	1342.5	2658.5	638.5	343	389	2242	363	429	7508	3257	3920.5	244.5	4780.5	355.5	2965.5	5473	76.5	6137	913.5	274.5	256	485	327.5	1546.5	16753.5
858	Galb1-4(6-O-Su)Glcb-sp3		4526.5	352	1436	4212	12745.5	1112	13429	1595.5	8751	5189.5	14274.5	5636	18621	12743.5	4276.5	11938	4369	1521	32013.5	2781	2502	1863	785	9264	1606.5	951	6557.5	1210.5	4849	3552.5	11919.5	22800.5	20546.5	3940	21420.5	1405.5	5688.5	6958.5	967.5	5357.5	3138	3803	4342.5	2659	1496.5	5649.5	24789
[truncated: 29 more columns]

## Sheet: Healthy_raw data_IgG
			Chip number
GID	structure	trivial	10340315_g2l635	10340319_g2l635	10340323_g2l635	10340413_g1h532_g2l635_635	10340419_g1h532_g2l635_635	10340431_g1h532_g2l635_635	10340519_g2l635	10340563_g2l635	10340569_g2l635	10340593_g1h532_g2l635_635	10340597_g1h532_g2l635_635	10340602_g1h532_g2l635_635	10340605_g1h532_g2l635_635	10340609_g1h532_g2l635_635	10340612_g1h532_g2l635_635	10340709_g1h532_g2l635_635	10340826_g1h532_g2l635_635	10340827_g1h532_g2l635_635	10340835_g1h532_g2l635_635	10340905_g1h532_g2l635_635	10341082_g2l635	10341083_g1h532_g2l635_635	10341086_g1h532_g2l635_635	10341088_g2l635	10341089_g1h532_g2l635_635	10341097_g2l635	10341099_g2l635	10341103_g1h532_g2l635_635	10341105_g2l635	10341106_g1h532_g2l635_635	10341107_g1h532_g2l635_635	10341108_g1h532_g2l635_635	10341117_g2l635	10341124_g2l635	10341142_g1h532_g2l635_635	10341163_g1h532_g2l635_635	10341168_g1h532_g2l635_635	10341185_g1h532_g2l635_635	10341186_g1h532_g2l635_635	10341187_g1h532_g2l635_635	10341273_g1h532_g2l635_635	10341279_g1h532_g2l635_635	10341296_g1h532_g2l635_635	10341298_g1h532_g2l635_635	10341301_g1h532_g2l635_635	10341375_g1h532_g1h635_635	10341387_g1h532_g1h635_635
4	GalNAca-OSer	Tn	62.5	17.5	31	5.5	16	584	50.5	103.5	344.5	89	162	183.5	84.5	222	154.5	277	42.5	45.5	109	142	76	183	80	94	76	85	150.5	15	13.5	11.5	18.5	15.5	58.5	41	1455.5	5	49.5	219.5	120.5	51	133	25.5	47.5	372	245	428.5	81.5
5	GalNAca-sp3	Tn	31.5	20	35.5	8.5	20.5	44	90.5	98	301.5	1431	108.5	128.5	194.5	200.5	89	676.5	45.5	2267	241	274.5	73	79	55	292.5	85	261	321	12.5	23	13	25.5	62.5	46.5	111.5	531	8	145	182.5	106.5	186.5	129.5	79.5	78	116	121	417.5	64.5
6	GalNAcb-sp3		94.5	18.5	334	214.5	390.5	39.5	160.5	741	214	159	1948	377.5	93.5	198.5	82	240	86.5	85.5	91.5	2584.5	60	282.5	90.5	7053.5	103.5	88	58	25.5	7.5	128	145	88	29	79.5	279	11.5	873.5	249.5	116	44	363.5	166.5	116.5	136	116.5	461	63
14	GlcNGcb-sp4		63.5	17.5	4	3	8.5	26.5	49.5	97	239	80.5	43.5	107.5	73.5	314.5	48.5	124	33	57.5	95.5	324	63.5	94	86	170.5	94.5	25	29	10	11	7	13.5	167	14	25	464.5	5	23.5	718.5	317	258.5	122.5	25	37	30	73	270	51
17	Mana-sp4		60.5	15	7.5	3.5	10.5	24	52.5	104.5	194.5	87	43	1281.5	80.5	228.5	62.5	164	1147.5	481	91.5	8890.5	55.5	61.5	1702.5	2498	181	45.5	29.5	15	11	7	21.5	24	19.5	46.5	96.5	7	28	632.5	82.5	29	127	30	406	199	288.5	256	74
18	Manb-sp4		51.5	15	9.5	6	17	21	31	88	217	70	38.5	62	78.5	263.5	37.5	118	29	35	86	110.5	53.5	78	77.5	78	74.5	27	23	18	8	10.5	32	38.5	19.5	16.5	113	5	56	239	81.5	24	102	30.5	42	31	48	259	54
20	L-Rhaa-sp3		832	1997.5	484	60.5	205	205	19405.5	11359	2370	2258	975	3272.5	3250	1807	1183	10089.5	5165.5	2472.5	670	4947.5	1583	15015	946.5	4753	7049	2246.5	1433.5	217.5	1865.5	394	1122.5	1018	305	2675	3299.5	234.5	475	1828	4870	681.5	662.5	6873	579.5	1176.5	9304	1524	1360.5
21	Galb-sp4		60.5	20	8.5	5.5	12	27	30	116	241	83	78	580.5	72.5	286.5	49	139.5	38	36.5	111.5	101.5	55.5	82.5	3119	77	91	45	25.5	12.5	12.5	6	10	19.5	12	29	94	6	19	756	72.5	24	102	240	50	36.5	74	666.5	65.5
22	GlcNAcb-sp4		24	16	14	4.5	10	23	21	105	144.5	72.5	31.5	90.5	74	198	44.5	108	27.5	35	80	228	40	605	83	76.5	94	25.5	26.5	11	8.5	8	15	16	17	51.5	92	5.5	42	231	83	90	64	45	60	36.5	62.5	156	57.5
23	GalNAcb-sp4		40.5	16.5	13	3	20	23.5	21.5	84	175	69	60	89.5	67	225.5	55.5	108	29.5	42	93.5	276	38.5	79	67.5	70.5	80	26.5	31	13.5	4	9.5	21.5	22.5	14.5	16	93.5	5.5	34	198	68.5	18	90	27	58	34.5	48.5	179.5	63.5
26	L-Rhab-sp4		3810	22.5	2126.5	14.5	134.5	4141.5	721	1120	426.5	407	118.5	565	2489	2594.5	380	785	398	73.5	220.5	960	106.5	926	179.5	1306.5	1056.5	253	471.5	2373.5	49	141.5	7465.5	1607	547.5	126	5742	16.5	558	3303	1020.5	861.5	122.5	1335.5	286	272	802.5	605	83.5
29	Fucb-sp4		26	12.5	16	5	15	22.5	16.5	74	148	57.5	26.5	82	84	179.5	35.5	100.5	27	31.5	71.5	91.5	32	49.5	41.5	65.5	55.5	27	30	16	8	8.5	19.5	17	17	12	99.5	6	21.5	92.5	63	19.5	94	24	27	27.5	40	201	59.5
32	GalNGcb-sp3		186.5	13.5	54	66.5	28.5	25.5	547.5	155.5	260.5	332.5	145.5	235.5	78	291.5	61	165.5	66.5	65.5	102.5	1237	31	82	84	2676.5	91.5	110	24.5	11.5	11	21	13.5	47	16	44.5	96.5	6	21.5	179.5	72	47	227.5	49.5	32	77.5	75.5	276.5	74.5
33	Glc-2-NH2	-	28.5	14.5	11.5	6	16.5	23	34	89.5	210.5	69	36	96	65.5	181	43.5	127.5	34	34.5	99.5	87.5	44.5	56.5	56.5	80.5	69.5	29	26.5	13	11.5	8.5	17.5	16	15	17	92	4.5	23	856	67.5	28	124	23.5	40	31.5	52	313	71
34	L-Glcb-sp4	a-L-glucose	34	19	10	5.5	14.5	23.5	18.5	82	193.5	67.5	35.5	88.5	68.5	206	43	105	29.5	31	87.5	102	49	72.5	67.5	83.5	66.5	31.5	30	11	11.5	11	21.5	21.5	20	21	106.5	6.5	35.5	392.5	76.5	20.5	98.5	22	42	30.5	56.5	279	67
36	Manb-sp3		41.5	12.5	4.5	9.5	55	24	21.5	90	282.5	76.5	33.5	142.5	81.5	121.5	62.5	110.5	89.5	45	138.5	287	56.5	161.5	108	121	76	68	317	16.5	14	14.5	12	37	378.5	52.5	202.5	6.5	219.5	243	66	41.5	90.5	49	68.5	112.5	61	110	56
37	3-O-Su-Galb-sp3		24.5	12	12.5	5.5	13.5	20	62.5	83.5	103	71.5	29	80	77	162	48.5	102	24	32	78	96.5	29.5	70.5	44.5	58	75	30.5	27	14.5	6.5	13	15.5	48	17	13	96	5.5	20.5	187	57.5	22.5	90	20	29	29.5	31.5	109.5	42.5
38	3-O-Su-GalNAcb-sp3		23	13.5	22.5	5	25.5	64.5	97.5	1296.5	1266.5	7283.5	41	1417.5	76.5	181	367.5	52380.5	5861.5	75.5	346	716	95	75.5	141	232.5	57.5	142.5	316.5	14.5	10	12.5	16.5	13.5	56	17.5	82.5	6	825.5	207	342	48.5	96.5	23.5	175	1090	74	151	240
41	6-O-Su-GalNAca-sp3		121	633.5	261.5	6.5	65	312	1408	288	626	1665	332	474.5	5646	399	332.5	3958.5	108	6619.5	401.5	1599	546.5	178.5	354	610	1488.5	1979.5	581	73	134	39.5	109.5	165.5	91.5	194.5	2246.5	101.5	1210	244	184	517	748.5	185	12507	32709.5	3975.5	577	106.5
43	6-O-Su-GlcNAcb-sp3		84	51	18	9.5	34	318	36	970.5	222	315	78	82	8878	7582.5	65	196.5	223	479.5	234.5	573	76.5	81	3466	188.5	110	57.5	204	20.5	225	23	426	76.5	72	490	288.5	6	920	101	167.5	74	885	129.5	54	77.5	69.5	2432	180.5
44	GlcAa-sp3	a-glucuronate	59	18	11.5	6.5	19.5	26	18.5	301	311.5	65	45.5	152	72.5	263.5	61.5	99.5	31.5	248	105.5	120.5	50	79.5	60	72.5	187.5	299	116	21	7	51	20.5	39.5	199.5	35.5	181.5	5	35.5	222	79.5	24.5	100.5	21.5	461	62.5	62	290.5	101.5
45	GlcAb-sp3	b-glucuronate	60	13	5	4.5	9	19	27.5	91.5	229	79	35	101.5	71.5	235.5	48.5	112	33	36	101	101.5	52	75	72	72	84.5	35.5	23	9.5	6	7	15	11.5	15.5	12.5	92.5	5	25.5	739.5	50	27	87.5	25.5	40	34.5	69	245.5	59.5
46	6-H2PO3-Glcb-sp4		60	16	10.5	9	11	35.5	102	92.5	390.5	63	72.5	89.5	74	551.5	83	198	79.5	81	161	233.5	100	88	1204	97.5	83	23	25	12.5	12	6	27	17.5	15.5	19	105.5	6	39	512.5	68.5	23.5	132.5	732.5	89.5	73.5	89	218.5	91.5
47	6-H2PO3-Mana-sp3		34.5	48.5	21	4	15	23.5	21	79	223	66.5	66.5	97	70.5	254	49.5	126.5	30	38	84.5	680	36.5	81	75	77.5	78	72.5	30.5	14	10.5	16.5	22	22	24.5	17	85	7	32	154	59	20	115.5	70	69.5	34.5	50.5	258.5	88
49	Neu5Aca-sp9		22	13	11	4.5	16	22.5	18.5	50.5	69	88.5	35.5	99	79	137	39.5	87.5	23	37	72.5	281.5	30.5	70.5	72	73.5	78.5	112	24	13	6.5	6.5	15	192	16	17.5	90	4	20.5	72.5	51.5	22.5	32	27	61	143	33.5	112.5	37
50	Neu5Acb-sp3		28.5	18.5	31	6	16	73.5	25	93.5	292	55.5	30	80.5	77.5	124	73	93.5	104	32.5	73.5	362.5	43	43	49.5	97	57.5	267	77	13.5	11	7	22.5	27.5	86.5	24	146	8	40	143	59.5	158	74.5	31	35	31	36.5	314	155
51	Neu5Acb-sp9		42	15.5	12	6.5	58	131.5	14.5	78	307	298	31	120	91	2164.5	911.5	120	383.5	34.5	9202	4614	32.5	80	63	357.5	72.5	750.5	85	18.5	7.5	9	116.5	162.5	90.5	15	415	5.5	595.5	106.5	29	311.5	48.5	71	230	84.5	36.5	276	281.5
52	Neu5Gca-sp3		28.5	16	8	4	9.5	36	26	80	135.5	172.5	33.5	90	70	186	467	140.5	24.5	470	92.5	1233.5	41	72	56	63.5	88.5	22.5	29.5	8.5	10	8	12.5	12.5	14.5	21	89.5	7.5	15.5	309	63.5	35.5	52.5	24	26.5	30.5	85.5	349	66.5
53	Neu5Gcb-sp3		39.5	15.5	10.5	5	13.5	22.5	22	76.5	207	62	38	91	80.5	209	39	125	30.5	38.5	86	85.5	36	73.5	64.5	46	66	28	27	15	11	9	16.5	18.5	15	22.5	85	5.5	27.5	293.5	65	27.5	81.5	26	31.5	30	68	229.5	87
57	Ribb-sp4		47.5	15.5	11	4.5	14.5	26	28.5	82	207	78.5	35.5	139	70	230	36.5	99	32	35	88.5	114	33	69	65	76.5	60.5	32.5	35.5	12.5	10.5	12.5	18	27.5	64	32	91.5	7	47	443.5	82.5	18.5	156	23.5	68	67.5	76.5	298	56.5
58	L-Fucb-sp3		22	12	27	7.5	17.5	43.5	19	306	96.5	84.5	30.5	87	64	125.5	34.5	83	33	27	92	107	42.5	75	45.5	83	73.5	85.5	202.5	108	5	5.5	61.5	27.5	26.5	18	119	7.5	90.5	170.5	73	19	87	28.5	28	158	317	5146.5	50.5
60	6-O-Su-Galb-sp3		305	13.5	116.5	11.5	275	51	1263	710.5	945.5	1814	137.5	2976.5	91.5	1546	263.5	199	396	63.5	1604	1973	146.5	1525	75.5	1918.5	88.5	166.5	342.5	57.5	108	20.5	258	188.5	72.5	192.5	807	23	73.5	331	75.5	80	274.5	42	73.5	1034	1130.5	580	74
61	3-O-Su-GalNAca-sp3		24	15.5	15	8	43	27	39	93.5	4193.5	57.5	80	1520.5	82.5	244	326.5	37318.5	444	4006.5	135.5	243.5	103.5	441.5	49.5	40.5	122.5	183	283	13.5	15	66.5	52.5	16.5	107.5	19.5	280.5	6	58.5	7924	13647.5	87.5	750	21.5	195	699	47	117	268
63	4-O-Su-GlcNAcb-sp2		276	81	22.5	7	40.5	72.5	436.5	150	225	320	24572	11378.5	109.5	2490	43.5	1172.5	228.5	103	180	271	48.5	222	99	70.5	77.5	166.5	205.5	51	3216.5	71	26.5	67	332.5	160.5	1035.5	5	35.5	514	83	21.5	89	45	58	26.5	36	137	162
64	4-O-Su-Galb-sp3		34.5	12.5	15	4	15	45.5	1332	89.5	127.5	1165	39.5	83.5	84	203	42	98.5	45.5	34	136	129.5	75.5	78.5	80.5	85	84	416.5	97	18	7.5	9	19.5	52.5	18	16.5	124.5	5	20.5	123.5	49.5	111	75.5	23	63.5	75	102.5	136.5	60.5
65	4-O-Su-GalNAca-sp3		25	11.5	7.5	5	14	19	61.5	89.5	94	57.5	33.5	195.5	71	104	48.5	102	28	29.5	70	213.5	48.5	56.5	303	31.5	56	50	25.5	12.5	8	7	11.5	13.5	24.5	19	52.5	6	19.5	203	36.5	22.5	85	24	71.5	37	42	89.5	59.5
66	4-O-Su-GalNAcb-sp3		25	10	9.5	4	11	20.5	19	92.5	193	56	28	83	139.5	122.5	42	2563.5	57	134	49.5	96	36.5	60.5	53.5	127.5	66.5	34.5	61	12	7	7	14.5	16	30	15	100	7.5	29.5	101.5	67	51.5	43	21	41	175.5	240	191	142
67	KDNa-sp3		44.5	17	5.5	4.5	10	21.5	23	67.5	85	76	36	96	82.5	144	58	103.5	34	54	71.5	129.5	50	71	79	69	86	35	25.5	12.5	10.5	8	13.5	11	13.5	25.5	159.5	5.5	22	547	47	36.5	80.5	32.5	50.5	31	70.5	92	35
68	KDNb-sp3		47.5	12	14.5	3	11.5	24.5	20	69.5	79	72.5	33	111.5	76.5	103	59	93	35.5	38.5	57.5	103	44	75	76	52.5	71.5	54	28	13	7.5	10.5	22	14.5	17	19	97.5	6	21.5	399.5	77	23	85.5	28.5	49	37	62	88.5	35
72	Fuca1-3GlcNAcb-sp3		730	414.5	10	12.5	106.5	41.5	857.5	1087.5	893	327	68.5	1893.5	1172	393	51.5	320.5	344.5	259.5	492.5	3246.5	765	1180.5	211.5	2551	235	104	553	40.5	21.5	46.5	1139.5	201	289.5	401	2686	7.5	100	609	708.5	49	132.5	83.5	163	404.5	254	1205	145.5
73	Fuca1-4GlcNAcb-sp3	Le	24402	36256	10203.5	18.5	463.5	35356	3337	4055.5	1295.5	2173.5	290	1128.5	163	137.5	180.5	6661.5	1354.5	1057	11636	1649.5	115.5	6872.5	833	33172.5	280	1949	669	2120.5	205	6340.5	101.5	136	139	183	26010	16.5	2097.5	2525	12090.5	38654	1538.5	232.5	929	458.5	1419	2354	205.5
75	Gala1-2Galb-sp3		10374	574.5	710	21.5	42.5	1499	10113	48598	1836	19917.5	14846	21001	19419	265.5	10666.5	26804	2938.5	3871.5	192	24386	1489	15772.5	37376.5	231.5	115	21499.5	152.5	30.5	936	1376	1549.5	356.5	35	1257	4075.5	103	1087.5	7331	9940	5901.5	1754.5	8899.5	47011	527.5	5695.5	308.5	5902.5
76	Gala1-3Galb-sp3	Bdi	99	17	26.5	4	15.5	351	134	793	3687	1544	76.5	102	72	195	1308.5	120.5	289	342	183.5	1192.5	97.5	72	63	3225	200	35	29.5	30	79	32.5	24	92	167	4715.5	260	7	579	385.5	907.5	52.5	118	21.5	55.5	85.5	216	556	87.5
77	Gala1-3GalNAcb-sp3	Tab	672	453	53.5	13.5	84	50	150	873.5	369	13955.5	45	848.5	3294	1767.5	53	125.5	564	331	190.5	5450.5	807	56	87.5	3165.5	68	85.5	2454.5	128.5	27	298	51.5	761.5	34955.5	344	8967	20.5	194.5	263.5	3468.5	411.5	913	80.5	1386	1187	2228.5	246	104
78	Gala1-3GalNAca-sp3	Taa, core 8	23	14	8	5	11	23	67.5	93	146	68.5	36.5	84.5	77	160	68.5	871.5	28	32	80	84.5	37	58	40.5	123	68.5	24.5	77.5	66	11.5	7	10	17.5	23	22	256.5	6.5	20	119	173.5	26	91	67.5	71.5	88.5	46	185	76.5
80	Gala1-3GlcNAcb-sp3		55711.5	904	75.5	334	16903	32509.5	52989	17652.5	3264	3564	25498	11715.5	8880.5	3609	19528	18571.5	1513	3561	524	12541	12645.5	4284	11798	20166	6977	873	4053	103.5	3756	240.5	4118.5	212	4897	6110	32673.5	400.5	1789.5	7743.5	65239	541.5	13509.5	13152.5	10224	2110.5	8766.5	8385.5	5911.5
81	Gala1-4GlcNAcb-sp3	aLN	14751.5	4752	866.5	2020	1486	8364	2945	12204.5	9438	3029	279.5	18704.5	712.5	1311.5	18621	20026.5	10554.5	1931.5	4369.5	15045.5	551.5	796	766	3421.5	246	1329.5	3296	333.5	1459.5	1511.5	2802.5	5855	755	45051.5	6987.5	57.5	2356.5	16518	13377.5	2183	1783	9277	14951.5	10082	2574.5	6419	2938
82	Gala1-4GlcNAcb-sp8	aLN	11236.5	3513	1032.5	1902	1456	7606	3066.5	12646	7134	2491	463.5	18488.5	265.5	457	13567	13146	9057.5	1926.5	2678	12331.5	980.5	1573	838	6217	206	1894.5	3547	229.5	345.5	1522.5	1646	5507	624	27236	7444	18	2678.5	10458	9370	1639	1411	8206.5	8392.5	5364.5	1899	4156.5	2390
83	Gala1-6Glcb-sp4	melibiose	1209	7313	273.5	50.5	156.5	19064.5	46071.5	19058.5	5698	336	7843	43567.5	2253.5	835	26910.5	9599.5	295.5	20520	4337.5	8999	7077.5	5147.5	6248	31015.5	2181	251.5	168	657	162	478	5884.5	1441.5	3907	2516.5	6633	85.5	2976	7729	12187.5	2750	135.5	13057.5	50146	743	4492	52190	2631
84	Galb1-2Galb-sp3		258	20.5	677.5	10.5	17	87	18339.5	507.5	740	1983	95.5	558.5	397	793	106	20433	832.5	632	114	2560.5	330.5	96.5	81.5	152.5	77.5	198.5	1773.5	149.5	46	178	24180	61315.5	84.5	1469	3341.5	9	83	757.5	14821.5	240.5	5147.5	818	4388.5	195.5	643	8007	423.5
85	Galb1-3GlcNAcb-sp3	Lec	201.5	1557.5	47.5	10.5	6702.5	40.5	68	9936	1519.5	751	2450	2220	180.5	164	100	244	3073	3005	1589	385.5	166.5	503.5	102.5	544.5	464.5	684.5	2653	204.5	656	71.5	314	101	2721	1465	457	206.5	236	3277	166	88	336.5	1143.5	1036.5	882.5	5892.5	373.5	1419
87	Galb1-3Galb-sp3		183	19	16	8	63.5	81.5	49	99.5	288	71.5	64.5	230.5	99.5	236.5	78	252.5	86	91.5	129.5	250	63.5	299	92	153	85	279.5	174	21	18.5	12.5	16	92	69.5	48.5	216.5	6	85	111	74.5	59.5	169	28.5	161.5	54.5	97	346.5	177
88	Galb1-3GalNAcb-sp3	Tbb	934	78	171.5	18.5	63.5	88.5	83.5	2070.5	698	114	61.5	6619	94	141.5	76.5	376	296.5	1075	481.5	218	375	451	77	1510.5	87.5	3033	213.5	376.5	66.5	22.5	209.5	580.5	74	93	341.5	77	230	250	5767.5	71.5	86	8223	141.5	466	3584.5	1004	289
89	Galb1-3GalNAca-sp3	TF, core 1	22	10.5	16	5	11.5	25	309	70.5	92.5	81.5	38	91.5	77.5	98.5	46.5	160.5	128.5	118.5	198.5	168.5	55	71	61.5	76	61.5	100	126	12	9.5	9.5	143.5	25	90.5	25.5	93.5	5.5	37.5	148.5	62.5	23	65.5	27.5	66.5	70.5	37	171.5	43
93	Galb1-4Glcb-sp4	Lac	20304.5	40.5	56	3916	8585	6444	3741	24298	6480.5	2582	4536	14376	4858.5	4431.5	8933	10485	833.5	5548	281	39947	1295	1219	53965	1635	14106	6140	246.5	1793	2356	894	10827.5	6716	1460	176	13423	309	16124.5	217	5776	7537.5	12047	5145	4899.5	16064.5	9669.5	7466.5	18030.5
94	Galb1-4Galb-sp4		48.5	17.5	23.5	5.5	19.5	25	16.5	95	257	85	45	94	88	212.5	53	200	266.5	286	301.5	255	152.5	93.5	125.5	229	104	39.5	25	17	8.5	8	74	26	38.5	50	165.5	8.5	28.5	165.5	72	28.5	90.5	98.5	160.5	121	137	225.5	59.5
97	Galb1-4GlcNAcb-sp3	LN	31	11	6	11	8	19	21.5	68	53.5	94.5	31.5	83.5	57.5	145	47	142.5	23.5	27	66	83.5	36	35.5	58.5	37.5	351	53.5	24	8.5	8	7	14.5	11	11	21	37	6.5	37.5	51.5	44	22.5	34	22.5	25.5	110	54	735	382
98	Galb1-4GlcNAcb-sp5	LN	30	15.5	8	13	8	22	21.5	68	101.5	163.5	28.5	72.5	51.5	99.5	44.5	90.5	27	41.5	41	93.5	32	46	55	42	370	56	27.5	8	10	6.5	18	15.5	10.5	74	66	6	69	72	53	23	27	21	27	141.5	75	73.5	34.5
99	Galb1-4GlcNAcb-sp8	LN	24	77	7	4	9.5	15.5	18	59	89	65	23.5	61	56	90.5	32.5	77	24	25.5	41.5	88.5	28.5	52.5	37.5	34	56	24.5	29.5	11	7	8	17.5	16	9.5	16	47.5	4.5	21.5	93.5	29	18	23	19	28.5	153.5	35.5	60.5	35
105	GalNAcb1-3GalNAcb-sp3	para-Fs	174.5	53	428.5	96.5	1903.5	59.5	51.5	7203	1887.5	591	1168.5	2622	1189	150	537.5	1032	196.5	1578	189	274	70.5	221.5	48	832	91.5	469	637	160	33	1696	689.5	1376	44.5	915	432.5	13.5	299	2428	92	134	247.5	531.5	454	419.5	197.5	24051	309
106	GalNAcb1-4GlcNAcb-sp3	LacdiNAc	34	13	5	20.5	14.5	21.5	146	59.5	99	76.5	40.5	150.5	62.5	95	78	349.5	630.5	115.5	102.5	90	33.5	55	55.5	36.5	329.5	125	34	12	14.5	8.5	25	14	31	28	92.5	9	172.5	77	31	74	40.5	76	39.5	109.5	199	85.5	80.5
111	Glcb1-4Glcb-sp4	cellobiose	1292	19	12.5	6.5	13	4899	2408.5	89	238.5	357.5	48	1623.5	87.5	197.5	66	121	58	2534.5	294	1671.5	71.5	907	467	80	4346.5	35	34	16	112.5	14.5	153.5	31	65	223	2289	6.5	63	351.5	80.5	42.5	96.5	79.5	34	47.5	88.5	409.5	6286
112	Glcb1-6Glcb-sp4	Gentiobiose	82	799	15.5	15	90	8787.5	6225.5	5007.5	3446.5	1686.5	275	541.5	8168	341.5	273.5	6561.5	2023	11108.5	2780.5	5736.5	781	1584.5	19289	2921.5	422.5	290	295	1955	1321	544	2535.5	317.5	6023	993	1321	9	681	15530.5	549	927.5	134.5	4064	279.5	284	345	1254.5	252
113	GlcNAcb1-3GalNAca-sp3	core 3	502.5	13.5	139.5	21	180	56.5	190.5	5715	2906	97.5	118	1335	127	161.5	196.5	2458.5	154	15365	150.5	251.5	1932	1653.5	476	1837	191.5	9746	451	98.5	70.5	9	19.5	83	615	507.5	529.5	6.5	103.5	4879.5	1110	95.5	70.5	499.5	472	438.5	101	613	92.5
114	GlcNAcb1-3Manb-sp4		43	72.5	10	6	12.5	67.5	28	150.5	267	82.5	33.5	160	5886.5	229.5	56.5	90.5	29	93	90.5	205	71	2287.5	574.5	83.5	74	32.5	28	14.5	12	7	35.5	12.5	56.5	25	1895.5	5.5	587.5	2213.5	142.5	48.5	69.5	79.5	57	43.5	202	274.5	2505
116	GlcNAcb1-4GlcNAcb-sp3	chitobiose	431	76	137.5	8.5	42	1581.5	66	4586.5	574	85.5	241.5	555	1022	567.5	1409	1056	3488	3087.5	192.5	1198	169	826	704	1593	2429.5	482.5	1488	180	1623.5	55.5	1112	148	532.5	385	884	911	275	1762	99	181	80.5	302	194.5	282	16936	502	266
117	GlcNAcb1-4GlcNAcb-sp4	chitobiose	168.5	334	90	6.5	20.5	563	39	2785	412	109	83	130	1188.5	202.5	313.5	264	486.5	142	281.5	1377.5	292	808	96.5	103.5	1428.5	220.5	229	873	38.5	19	1254.5	109	196	289.5	427	9.5	474	473	54.5	80.5	90.5	401	106	143	556.5	260	170
118	GlcNAcb1-6GalNAca-sp3	core 6	270.5	63	284	16	67.5	107	1993	1577	500.5	522	86.5	4858.5	399.5	213.5	188	1845.5	403	5316.5	280	253.5	838	1411	274	421	903	260.5	300.5	19.5	87	38	16	4003	136	815	558.5	7.5	220.5	188	198.5	341.5	746	285.5	69	639.5	98.5	457.5	174.5
122	Mana1-6Manb-sp4		61.5	18.5	10.5	4	9	26.5	26.5	87	198.5	191	44	130	98.5	297	45	100.5	30	32.5	81	89	47.5	59.5	47.5	73	56	665	27.5	12	8.5	7.5	19	12	13	25.5	93.5	5.5	27.5	640	71	34	95	25	33	33	52.5	177	48.5
123	Manb1-4GlcNAcb-sp4		34	12	11.5	8.5	58.5	25.5	121	576	274	90.5	54.5	327	145.5	163.5	48	124.5	165.5	1918	121	150	118	316	98	114.5	49.5	70	355	13	41	15.5	19	34	139.5	4012.5	434.5	6.5	76	177.5	108.5	152.5	99	91	84	121.5	44	683.5	92
128	Galb1-4Glcb-sp4-Trp	Lac	39497	113	2176.5	1835	12329	6980.5	6687	56157.5	24538	2407.5	3753	4977.5	2519.5	3888	10583.5	24116.5	25281.5	61178.5	9457.5	49243.5	2074	12235	63411	5921	16895	10651	967.5	4730	4345.5	2346.5	60180	12670.5	7937.5	1613	20799.5	1309	23389	499	11787.5	21469.5	24053	8178	9880	33074.5	16380	12778.5	32723.5
129	Galb1-3(6-O-Bn)GlcNAcb-sp3		23.5	11	6	5.5	16.5	22	1161.5	418	132.5	74.5	35	225.5	80.5	4037.5	38.5	425	23.5	62.5	1679	1092.5	120	54.5	49	33	49	127.5	486	14	12.5	8	14	19.5	13	454	356.5	5	44.5	76	158.5	21.5	270	26	27.5	70.5	35.5	91	248.5
130	6-O-Bn-Galb1-3GlcNAcb-sp2		30	338.5	11	51.5	232	27.5	61.5	17014	2804	259.5	847.5	1335.5	188	1422	106	3598.5	2964.5	2142.5	595	1818	217	482	74	473	243.5	1591.5	12769	75	1147	72	118	162.5	158.5	1784	489.5	16	532	2656.5	101	85	6785	712.5	758.5	820.5	623	4566	409.5
132	Galb1-3GalNAca-sp5	TF, core1	21.5	13.5	11.5	4.5	15	36.5	438	71.5	80	48.5	46.5	90	77.5	93.5	43	199	165	138	434	299	57.5	60	54.5	89.5	52	440.5	405	10.5	11	8	255	59.5	138	27.5	91.5	5	85	232.5	87	27.5	62.5	30.5	70.5	87	36	223	42.5
133	Galb1-4Glcb-sp4-Ala	Lac	29834.5	82.5	278.5	5844	10941	8030	5139.5	39294.5	18533.5	3307.5	2909	17777	5997.5	5826	10353.5	19494	13705.5	50689	8075.5	49445.5	1755	5548.5	63088	2906	19579	8535	448.5	2274.5	2593	1196.5	32152.5	8100.5	4154.5	526	17872	473.5	17522	334	9297.5	15000	17881.5	7129	7220.5	15231.5	15031	8466.5	21112.5
135	Galb1-4Glcb-sp4-Asn	Lac	9102	53	29.5	89	1862	2203	1747.5	7398.5	5017	775	1733	2964.5	1796	2236	3454	5514	5481.5	21097.5	2359	39797.5	561.5	648.5	25008	623	11462	2764.5	63.5	236	583	229.5	2281.5	492.5	707.5	153.5	3876.5	82	6330	525	1699	1833	6051	2294.5	1084	5841.5	5440	3709	7065.5
136	Galb1-4Glcb-sp4-Ile	Lac	43271	124.5	544.5	9186.5	9558.5	8933.5	7628.5	51769	20152.5	4850	3511.5	18039	6865.5	5813.5	12903.5	20194	19421	54271.5	9101	52309	2133.5	12703	64917	4406	16917	10194	598.5	2696	5033	2411	48820	7626.5	5088.5	1080	16230	549	18004	388.5	10577.5	14939	20156.5	7102.5	9704.5	19503	14979.5	11182.5	24309
137	Galb1-4Glcb-sp4-Nle	Lac	42591	183	1412	14296.5	12142	10765.5	7013	56065.5	23029.5	6992.5	4381.5	23515	7892	6305	13756.5	28847.5	22905	57063	9872	54368	2496	20699.5	65391	6202.5	18245.5	10433.5	684	3571.5	5521	2872.5	63234.5	12604	5382.5	1422.5	19484.5	697.5	18855.5	498	11630.5	18829.5	21294.5	7684	11508.5	30820.5	16664	11888	28127
138	Galb1-4Glcb-sp4-Val	Lac	35189.5	85.5	164	8962	13872.5	9074.5	5380	44464	19787	3943	3355.5	16791	6547.5	5871.5	11477	19317.5	17914.5	49204.5	8491	49021	1912.5	7431.5	64941.5	3354.5	18707	9378.5	550.5	2706	4086	2082.5	39997.5	8022	6452.5	837.5	18427	398.5	19091	297	9634.5	13371.5	19605.5	7239.5	7183.5	17461.5	14747	10344	23996
139	Galb1-4GlcNAca-sp3	LNa	2434	763	314.5	9	363.5	170.5	7129	6753.5	21607	9456	1503	940	90	152.5	4607.5	9389.5	1505.5	1316.5	5478	22555	8532	379	1966	2246.5	256.5	268	1040	13.5	638	185	552.5	5681	612.5	1730	820	188	4538.5	18508	1325.5	541	191	800.5	312	228.5	9655	412	94
140	Gala1-3GalNAcf b-sp3		75.5	20	30.5	29	320	105	192.5	778.5	4405.5	919	101	283	741.5	269.5	332	13556	194.5	95.5	316	203	7881	92	1316	4968	725	771	437	265.5	21	185.5	44	15967	121.5	537	8745	7	542	32529	2566.5	55	414.5	976.5	91	361.5	137	352	661.5
142	GlcNAca1-3GalNAcb-sp3		6626	176.5	296.5	226	258.5	3623.5	12387.5	16526	6474	1941.5	166	10135.5	953	1975	10001	7648	2838.5	65535	1194.5	34594	3409	2401.5	4384	13904.5	9716	1032.5	8508.5	224.5	126.5	2582.5	2653.5	52588	7244	7917.5	30240	1229	458	9284.5	35324	1807.5	1910.5	2538	10255	26926.5	13502.5	7056.5	2573.5
143	Fuca1-2(3-O-Su)Galb-sp3		28.5	14	46	11	13	22.5	105	85	82.5	65	31	102	81.5	138	90	103	189.5	36	62	354	32.5	80.5	44.5	91	65.5	142	80.5	13	8	5	23	22.5	21	30	133	6	22.5	85.5	48.5	20.5	23	70	43	36.5	45	86	48
145	Galb1-3(6-O-Su)GlcNAcb-sp3		85	14.5	7.5	8	16	74.5	75.5	134.5	184.5	47.5	73.5	122	81.5	167.5	49.5	171.5	37	75.5	92.5	758	98.5	669	48.5	62.5	51.5	220.5	101	12.5	73.5	8	1644	13.5	19.5	43.5	97	6.5	15	97	380	30.5	96	30.5	27.5	91.5	67.5	94.5	62.5
146	Galb1-4(6-O-Su)Glcb-sp2		67	12.5	6	7.5	21	30.5	238	822	614.5	242.5	97.5	1285.5	392.5	251	99.5	554.5	181.5	252	300	432	74.5	151.5	61.5	183.5	72	95.5	538	96.5	12.5	14	519	69.5	92	105.5	174.5	7.5	141.5	367	141	484	177.5	33	236.5	85	91	231	199.5
149	GlcNAcb1-4(6-O-Su)GlcNAb-sp3		6510.5	906.5	6403	163.5	47	46720	49604.5	51400	50212.5	2402	1945	9818.5	44980.5	59472.5	4852	2672	8752	22056.5	646.5	53083.5	8414.5	19192	24048	44854.5	15399.5	902.5	65149	64298	26303	202.5	2444	27421	371.5	65535	51213	17219	2748.5	18982.5	65535	44037.5	65535	10807	40731.5	874	65378	14724.5	3133.5
150	3-O-Su-Galb1-3GalNAca-sp3		22.5	10	47.5	5	26	18	18.5	54	87	65.5	40.5	88.5	70	100.5	35.5	113	21	23.5	54.5	609.5	29	61	31.5	74	44	24	73.5	14	8.5	7.5	17.5	13	19	19.5	96	6.5	32	79.5	112	47.5	72	23.5	31	87	34.5	112.5	42.5
151	6-O-Su-Galb1-3GalNAca-sp3		1440	257	10	8.5	20	35.5	599	978.5	193	61.5	101	525	291.5	107.5	508	5640.5	517.5	687	2271.5	4475.5	285.5	54	66.5	5611	78	1177	558	369	27	77.5	125.5	92	101.5	271	1187	24	82	437	103	83	164.5	394	192.5	97.5	1389	187.5	120.5
153	6-O-Su-Galb1-4Glcb-sp2		21	12	9.5	6	11.5	21.5	19	86	109	78	44	95.5	93	186	46.5	100.5	32.5	38	85.5	89.5	41	71	56.5	60.5	69	19.5	57.5	13	9	7	16	15	16	17.5	86	5	28.5	99	90.5	35	92.5	21.5	42.5	37.5	44.5	159	57.5
154	3-O-Su-Galb1-3GlcNAcb-sp3		196.5	3383.5	150.5	142.5	3284.5	134.5	66	15194.5	2723	1435.5	10915.5	7298	397	317.5	266.5	261	4621.5	4804	6182.5	1126	267	923.5	238	1125	1164	1058	7503.5	295.5	2113	97	713.5	102.5	8722	2439	1095	280.5	1720.5	6982	260	166.5	908.5	3132	2472	1469	7828	993.5	3180.5
156	3-O-Su-Galb1-4GlcNAcb-sp2		24.5	35.5	10	10	8.5	15	12.5	51.5	65	45.5	29	82.5	83	88	34	121	22.5	28	78	86.5	27	58	45	32.5	149	23	29	11.5	5.5	5	12.5	16	13	14.5	92.5	6	36	31.5	53.5	19	20.5	25.5	29	27	52.5	72	33
159	4-O-Su-Galb1-4GlcNAcb-sp3		26	81	7	7	21.5	180	18.5	45.5	97.5	844	74	180.5	79.5	104	49	201	22	27	173.5	170	35.5	58	56.5	75.5	64	211	64.5	23	685.5	5	185	84	11	22.5	86	4	24.5	69.5	29	105.5	46	36	45.5	92.5	45.5	97	50
161	6-O-Su-Galb1-3GlcNAcb-sp3		200.5	892.5	11	10	148	25	86.5	1978	631	465.5	504	6272	230.5	146	88	365.5	497	1342.5	809	435	84.5	196	217.5	186.5	139.5	287.5	6264	42.5	345	35.5	213.5	127.5	69.5	502	333	18	103	2662.5	822	71.5	247	206.5	240	779.5	1264.5	366	352
164	GlcAb1-3GlcNAcb-sp3		144	893	50.5	15	70.5	38	106	6088	1048	236	122.5	2324	163	264.5	138.5	2968	326	4138.5	511	641.5	757.5	376	173	257.5	168	1099	1825.5	383.5	289	161	2613	1770.5	186.5	604.5	3105	13	112	3282.5	125.5	67	214.5	195	239	580.5	130.5	376.5	314.5
165	GlcAb1-3Galb-sp3		39	10	9.5	5	23	50.5	13.5	46.5	171	157.5	79.5	81	84.5	212	65	88.5	55.5	42	176.5	395.5	73.5	69.5	66.5	76	86	53	33	20	44.5	8	24.5	21	68.5	21.5	138.5	7	21.5	108	64.5	28.5	115.5	27	61	35.5	39.5	262	102
166	GlcAb1-6Galb-sp3		65	14.5	12	7.5	29.5	23	88	110.5	1119.5	325	64	205.5	83.5	1082.5	162	171	175	53	167.5	523	88.5	108	85.5	219	87.5	119.5	97.5	17	60.5	7.5	30	48	37	420.5	590	20.5	19.5	1589.5	58.5	815.5	733	82	70.5	169.5	1427	570	241.5
167	GlcNAcb1-4[3-O-CH(CH3)COOH]GlcNAcb-sp4		5252	2790.5	461	13	20.5	2601	34278.5	14877.5	932.5	2824.5	929	2434.5	1768.5	12001.5	1182.5	867	4808.5	81	608	7969.5	4073	6320	5596	1072.5	8510	333	1527	175.5	1435	12	911.5	4990.5	1799	17352	20623	73	3137.5	173.5	753	3850.5	936	5463.5	233.5	3108	4139	1083	101.5
171	Neu5Aca2-3GalNAca-sp3		24.5	14	11.5	6	24	22	106	84.5	85	68	51	91.5	114.5	111	97	205	130.5	93.5	77.5	197	29	64.5	48.5	113.5	63.5	283	119	20	8.5	22	29	59.5	81	51.5	140	11	450	85.5	614	33	39	25.5	74	32.5	336	95	248.5
172	Neu5Aca2-6GalNAca-sp3	SiaTn	23.5	22	15	5.5	86.5	18	32.5	45.5	120	185	78	104	111.5	115	89	373.5	23.5	99	199	200	32	73	53	151.5	84.5	748	222	13	23	12.5	35	66	25	32	273	4	93	59	76.5	80	25	49	90.5	83	57.5	105.5	87
173	Neu5Acb2-6GalNAca-sp3		25.5	11	14.5	5	38	85	55	483	303	93.5	48.5	75	947	122.5	80.5	388.5	107	37.5	145.5	349	37.5	330	63.5	2976	73	110	99.5	10.5	10.5	10	32	21.5	146.5	22.5	172.5	5.5	24.5	161	48.5	222.5	31.5	330	210.5	177	34.5	720.5	333
174	Neu5Gca2-6GalNAca-sp3	Neu5GcTn	25.5	27.5	7.5	6	18	44.5	76.5	85.5	227	100.5	57	85.5	123	96	69	361.5	28	118	196.5	1166	30.5	65	54.5	141.5	76	872	316	16	70.5	10.5	23	25	25.5	58	177	7	90.5	74.5	86	73.5	29.5	31	72	79.5	63	138.5	83.5
177	3-O-Su-Galb1-4(6-O-Su)GlcNAcb-sp3		35	215	8.5	10.5	14.5	22.5	18	65	72	83	123.5	78	98	125	34	146.5	27	30	77	94	33.5	38	49.5	30.5	647.5	36.5	33.5	14	8.5	8	84.5	19	19.5	17.5	100.5	12	83	65.5	26	24	30	22	29.5	33	412	83.5	35
178	6-O-Su-Galb1-4(6-O-Su)Glcb-sp2		23.5	10.5	8	10.5	17.5	22	19	67.5	88	78.5	95.5	86.5	92	151.5	54	89.5	59.5	33.5	78	91.5	32	55.5	39.5	44.5	52	41	82.5	14.5	9.5	7	20.5	15.5	91	22.5	88	5	61.5	81.5	53	21	136.5	25	34.5	28	35	154.5	35
179	6-O-Su-Galb1-3(6-O-Su)GlcNAcb-sp2		67	12.5	12	10.5	15	47.5	88	563.5	478	60	78.5	88.5	675.5	178.5	32	254.5	74	409.5	79.5	251	81.5	57	54.5	58.5	64.5	59.5	8513.5	16	86.5	7.5	90.5	26.5	56	348	124	6	32	282.5	3377	82.5	589	50.5	33.5	339	82.5	598.5	87.5
180	6-O-Su-Galb1-4(6-O-Su)GlcNAcb-sp2		23.5	14.5	7	7.5	13.5	21	26	47.5	74.5	49.5	41	68	94.5	99.5	40	116	63.5	31.5	51	88.5	28	49	36	32.5	66	28.5	35.5	10	11	6	18	18	16	17.5	64.5	5	22.5	58	25.5	28.5	106	28	29	33	36	87	35
181	3,4-O-Su2-Galb1-4GlcNAcb-sp3		24.5	110.5	10.5	5	18	33	20	316	104	64	33.5	107.5	85	112.5	35	1143	26	30	155	101	30.5	57	63.5	35.5	73	62	90	18.5	7	8.5	82	18	12	20	99.5	5.5	65.5	67.5	35.5	43.5	71.5	26.5	32	58.5	37.5	97	86.5
182	3,6-O-Su2-Galb1-4GlcNAcb-sp2		23	10.5	9.5	6.5	10	20.5	14.5	42.5	43.5	50	28	66	93.5	103.5	34	76.5	24	37	71	92.5	27	49	35	31	44	24.5	72.5	12.5	6	5.5	12.5	16	22.5	12	62	5.5	18	31.5	22.5	24	44.5	20.5	29	158	31	60.5	35
184	4,6-O-Su2-Galb1-4GlcNAcb-sp3		44	33	5	5	22	267.5	114	70.5	98.5	252	83.5	151.5	127	117	45.5	291.5	24	51	214	174.5	57	79	61	73.5	80	236.5	152	16.5	968.5	10	211	115.5	28	18.5	94	6	34.5	94.5	90	167.5	77	37.5	47.5	76.5	74.5	158.5	171
187	Neu5Aca2-8Neu5NAca-sp9	(Neu5Aca)2	20	11	10	6	8.5	19.5	23	56.5	71	59.5	28	82	60.5	112	40	88	26.5	29.5	66.5	102	34.5	67.5	50	40	65.5	34.5	24.5	12.5	6	6	11	12	8.5	17.5	74	4.5	20	63.5	41	15.5	21	24.5	62.5	32.5	34	93.5	50
188	Neu5NAca2-8Neu5NAcb-sp9		24.5	13	15	10.5	17	66	17	42	249	476.5	29.5	1053.5	77.5	185.5	233	81.5	2695.5	30.5	274.5	2294.5	36	82.5	71.5	93	65.5	1046	30.5	20.5	7	7.5	58.5	26	24.5	11.5	519	7	983	87	39	145.5	30.5	22	251	35	241.5	135.5	98
189	3,6-O-Su2-Galb1-4(6-O-Su)GlcNAcb-sp2		24.5	13.5	11.5	7.5	24	27	13	33.5	74.5	56	79	84.5	114.5	115	44	87	48	40	70	109.5	33.5	67	64	37	76	40.5	35	16.5	8.5	8	13.5	14	72.5	19.5	84	5.5	20	80.5	37.5	38.5	79	25.5	38.5	124	36	78.5	45.5
190	Galb1-4(6-H2PO3)GlcNAcb-sp2		26	2149	7	6	11.5	27	27	108	216.5	64.5	36	102.5	88.5	149	38	126.5	30	32	82.5	96.5	32	67.5	48	66	651	75	26.5	10.5	9	10	15	69	12.5	21	171.5	9.5	96.5	109	80.5	56.5	55.5	22	56.5	55	248	1354.5	41
191	6-H2PO3-Galb1-4GlcNAcb-sp2		95.5	22479.5	13.5	6.5	29	724.5	20.5	5315.5	451	104.5	64	2846	303	211.5	73.5	1914	1329	81	122	141	50.5	74	97.5	101	75.5	480	2922.5	458	83	13.5	159	96.5	10.5	248	1273.5	363	59.5	129	733.5	98.5	65.5	4933.5	328	28.5	9909	234	99
192	GalNAcb1-4(6-O-Su)GlcNAcb-sp3		89.5	35.5	15.5	16.5	73	112.5	258	5132	230.5	66.5	73.5	149.5	86	117	65	2513.5	59	681	222.5	1593.5	66.5	115.5	56	105	1239	224	216.5	23.5	43	52	122.5	103	78	113.5	581.5	10.5	455.5	280.5	65	336.5	175.5	35.5	5752	64.5	392	223.5	146
193	3-O-Su-GalNAcb1-4GlcNAcb-sp3		40.5	84	27	38.5	91.5	86	77.5	19892	2066.5	303	66	221.5	84	293	1108	38547.5	507.5	204	204	18911.5	414.5	81.5	79	79	341	363	454	75.5	31	270	75	42.5	106.5	342.5	159.5	11	2993.5	266	929	93.5	68.5	29.5	137	1150.5	354.5	96	40
194	6-O-Su-GalNAcb1-4GlcNAcb-sp3		35	10.5	6.5	8	16	20.5	30.5	219.5	95	147.5	46.5	820	68	140	46	2931	50	64	82	112	30.5	54.5	42	84	68.5	66	282	11.5	15.5	9.5	9.5	14	61	115	138	8	32	115	52.5	118	62.5	75	142	156	95.5	88	79.5
195	6-O-Su-GalNAcb1-4(3-O-Ac)GlcNAcb-sp3		34	11	6.5	9	15	27	85.5	668	153.5	97	52.5	1074	75.5	103.5	65.5	188.5	36.5	249.5	82	208.5	73.5	51.5	58	111.5	55.5	323	190.5	283	18	24	17.5	21.5	76.5	140.5	213.5	7.5	137.5	94.5	761.5	26.5	540	62.5	70.5	102.5	216	83	557
196	3-O-Su-GalNAcb1-4(3-O-Su)GlcNAcb-sp3		36.5	69.5	121	7	52	41	33	17992.5	1506.5	106.5	38.5	479	98.5	115.5	6579.5	34211.5	1430.5	191.5	208.5	32051.5	579.5	63.5	56.5	668.5	70	469.5	386	25	15	162.5	80	20	90	24	264.5	9.5	3093	208.5	787	126.5	73.5	72.5	398.5	1059.5	193	155	38.5
197	3,6-O-Su2-GalNAcb1-4GlcNAcb-sp3		54.5	48.5	79.5	7	78.5	112.5	25	21908	10590	872	58	368	95.5	355	6016	61077.5	443.5	91.5	195	485.5	396	51.5	71.5	71	76	438	381.5	97.5	31.5	334.5	39.5	18	136	1232.5	133.5	10	2872	643	8062	60.5	87.5	49.5	203.5	1507	235.5	91	38.5
198	4,6-O-Su2-GalNAcb1-4GlcNAcb-sp3		24.5	8	5.5	5.5	20	18	36.5	34.5	71	47.5	41	65.5	93.5	119	30	119.5	79	38.5	56.5	109	33.5	42.5	39.5	36.5	55.5	24	68	8.5	8	7.5	13	7.5	26	16.5	41.5	5	22	71.5	24	18	19	26.5	33	90	49	79.5	204
199	4,6-O-Su2-GalNAcb1-4(3-O-Ac)GlcNAcb-sp3		32	14.5	10	5.5	23.5	24.5	129	92.5	86	56.5	46	92	98.5	122	82.5	247	142.5	93	87	186	30.5	64	39	104.5	65	304.5	152	19	9.5	8	23.5	34	68.5	69.5	111	7.5	405.5	103.5	667	43.5	54.5	24.5	73.5	32.5	368.5	103	262.5
202	6-O-Su-GalNAcb1-4(6-O-Su)GlcNAcb-sp3		33	22	14	10	152.5	191	54.5	77.5	202.5	92.5	274.5	527.5	170	132.5	54.5	10504.5	89	538	275.5	288.5	51.5	89	51	433.5	219	1096	519.5	82.5	53.5	96.5	68	112.5	182.5	1705.5	844	13.5	97.5	1315.5	181	10039.5	615	28.5	4615.5	93	274	639	743.5
205	Neu5Aca2-6GalNAcb-sp3		53	10	19	11.5	29	76.5	53.5	96	118	933	67.5	116.5	69.5	100.5	49	106.5	64	28	38.5	2402.5	33	195	73	5113	79	147.5	32	16	6.5	49.5	369.5	57.5	89.5	12	77	5.5	23.5	32	86	24.5	38.5	81	119.5	71.5	32	474.5	73
206	Neu5Gca2-3Galb-sp3		24	11.5	6.5	4	7.5	20	22.5	69	96.5	68	29.5	158	74	141	37	84	23.5	30.5	81	87.5	35.5	76	53.5	32.5	59	24	29.5	9	10	8.5	9.5	8	8	14.5	58	5	20	58.5	42.5	16.5	21	20.5	29	30	39	119.5	69.5
208	Galb1-3GlcNAcb-sp4	Lec	60.5	12	156.5	5.5	12.5	232	20	88	515	72.5	2366.5	186	74	312	48.5	244.5	68	38.5	310	94.5	50.5	67.5	68	42.5	82.5	22.5	427	14.5	58	6.5	1184	3220.5	239.5	74.5	91.5	6.5	26	186.5	61	24.5	91	28	35.5	43.5	109.5	201.5	76.5
215	Fuca1-2Galb1-3GlcNAcb-sp3	Led, H (type 1)	138.5	10	13	4	1661.5	18	18.5	95	151	99.5	33.5	68	65.5	94.5	37	73.5	115.5	35	369.5	93.5	32.5	58	55.5	36	63.5	62	106	11.5	9.5	10.5	15.5	20	18	21.5	71	9.5	26.5	51.5	23.5	16.5	20.5	26.5	30.5	121	324.5	85.5	38
216	Fuca1-2Galb1-4GlcNAcb-sp3	H (type 2)	24.5	13	10.5	5	14.5	18.5	16	49	100.5	59.5	30.5	60.5	65	97.5	31.5	69	30	42.5	71.5	81	28.5	70.5	38.5	49	73	25	26.5	13	7	6.5	16	11	14.5	13	87.5	4.5	20.5	34.5	28.5	17.5	21.5	21.5	29	26	33.5	73.5	39
217	Fuca1-2Galb1-3GalNAca-sp3	H (type 3)	22	11	7	5	11	19.5	20	58.5	91.5	71.5	37.5	71.5	48.5	89.5	37.5	79	23.5	28	63	127.5	29	74	51	125	72.5	21.5	99.5	10.5	7	4	11.5	12.5	9.5	18.5	45	6	19	25	31.5	15.5	22	23	40	33	36	393	32.5
219	Fuca1-2Galb1-4Glcb-sp4	H(type 6)	12943.5	16.5	184.5	1221.5	298.5	2733	79	19396.5	1069	846	242	91.5	9310.5	2915	14937.5	14069	666.5	23380.5	841	4557	804.5	286.5	65241	1453	4632.5	1942.5	37.5	61.5	683.5	75	10564.5	3103	41.5	25	1602.5	89.5	9003	131	3573	2610.5	2776.5	30	415.5	93.5	2349	3197	5985.5
222	Gala1-3Galb1-4GlcNAcb-sp3	Galili	320	349	171.5	7	71	4020.5	98	2027.5	4223	3200	103	523.5	195.5	647.5	3759	49331	9154	1149	247.5	4782	473.5	66.5	91.5	4362	3079.5	66	262.5	21.5	95	397	55.5	242.5	177.5	13182	87.5	47	220.5	144.5	6916.5	321.5	104	2306	384.5	583	1553.5	1088.5	186
223	Gala1-4Galb1-4Glcb-sp2	Pk, Gb3, GbOse3	154.5	1092.5	12.5	5	114	385	234	1698	2326	101	974	219	354.5	142.5	46	571.5	429.5	1135	238.5	397	140	301	201	1171.5	925	405.5	250.5	21	18	10.5	391	83.5	362	606.5	810.5	12.5	181.5	350.5	238.5	552.5	607.5	149.5	148	189.5	787.5	435	317
226	Gala1-3(Fuca1-2)Galb-sp3	Btri	876.5	3841	13	6.5	94	260	87.5	79.5	11310	1440.5	35095	73.5	26475.5	14049.5	79.5	81.5	136	198.5	368	7356	29.5	35	42	6079.5	62.5	31.5	3373.5	16.5	249	707	20.5	922.5	10270	30435.5	535	633.5	1967.5	54	1539.5	29.5	909	21	1588	46367	17362	202	105
227	Gala1-3(Fuca1-2)Galb-sp5	Btri	1152	4380	14	8.5	228.5	301.5	68.5	65.5	13230	1728	37026.5	60.5	27630.5	17340	103	79.5	160	398.5	494.5	9156.5	30.5	55	34	6611	55.5	39	3694	22.5	306.5	970.5	78.5	1243.5	13174	29361.5	574.5	797.5	2216	36	1866.5	27	1090.5	26.5	1741	50437	20117.5	199.5	115
230	Fucb1-2Galb1-3GlcNAcb-sp3		165.5	42.5	7	4.5	2410	20.5	22	2921	602	465.5	1745.5	90	204	100	73.5	107.5	1333.5	2021	844.5	185.5	85	205	55	706.5	62	213.5	257	92	14.5	58.5	118.5	28	13270	912.5	186	47	21.5	100.5	57.5	70	55.5	987	231.5	334.5	1847	116.5	131.5
231	Galb1-4GlcNAb1-3GalNAca-sp3		21.5	11.5	60.5	6	12	21.5	24	49	77	68.5	34.5	176.5	53	87.5	46	92	25	28.5	63	79.5	30	49.5	36	96.5	71.5	75	33	12.5	11	7.5	14.5	12	34.5	21	94.5	5.5	25	82	26	19.5	78	21.5	46	83	33	226	88.5
232	Galb1-4GlcNAb1-6GalNAca-sp3		66	82.5	564	27.5	74.5	260.5	2273.5	2013	242	262	92.5	4313	231	148.5	169	3037	353.5	7550	320	181.5	3298.5	63	57	251.5	392.5	303	337.5	20.5	84.5	44	20.5	15805	91.5	215.5	617	8	1048.5	179.5	88	98	956	138.5	52	194	82.5	262	84
233	Galb1-3(Fuca1-4)GlcNAcb-sp3	Lea	2002	9	10	3.5	13	37	15	64	73	72.5	27	121.5	42.5	77	35.5	70.5	20.5	25	83.5	75.5	71.5	61	41	33	44	22.5	81	13.5	7	10	11	16.5	28.5	19.5	153.5	5.5	1986	26	25.5	93.5	19	19	30.5	26	31.5	69.5	35
234	Galb1-4(Fuca1-3)GlcNAcb-sp3	Lex	20	10.5	5.5	4.5	7	17	19.5	60	78.5	60.5	25.5	65	44	101.5	34	84.5	20	30.5	54	85.5	37	50.5	39	31.5	70.5	21.5	20.5	10	6	6.5	8.5	13.5	10	14	49.5	5	19	25	27.5	14.5	17	20.5	31	27.5	37.5	83	37
235	GalNAca1-3(Fuca1-2)Galb-sp3	Atri	2537	1095	10	5	740	16.5	105	42	2580.5	3865	5791	235.5	887	6793	41	1120.5	23	45	45.5	25302.5	330	52.5	62.5	20965.5	57	323.5	15982.5	12	7212	3027.5	10.5	2980	14158.5	2411	9735.5	321	4477.5	29.5	55667.5	14	24679	27	17048.5	2854	10853.5	77	30.5
236	GalNAca1-3(Fuca1-2)Galb-sp5	Atri	2228.5	1109.5	46.5	6	1461	19.5	91	37.5	2699.5	3907	5975.5	245.5	875.5	6563	44	1089.5	21.5	50	52.5	26687.5	348.5	61	58	22365	61	417.5	19909	9	6345	4296.5	15	4454.5	13533.5	2521.5	12103.5	510	5927.5	28.5	57881	15	24271	29.5	18322.5	2597	11543.5	75	35
237	Fuca1-2(GalNHa1-3)Galb-O(CH2)3NHAc	ABtri	611	37	11	4	18	17.5	13	47	313	1886	36	89	87	180.5	38.5	80	24	35	64	4949.5	31.5	64.5	58.5	982.5	73.5	28.5	96	14	141.5	25.5	14.5	6802.5	23424.5	639	240	67.5	139	36.5	88.5	17.5	1096	21	183.5	32.5	3902	90	32
239	GalNAcb1-3(Fuca1-2)Galb-sp3		24	11.5	123.5	3.5	10	779.5	24	82.5	150	56.5	55.5	93	98	111	4053	252	22.5	34	88	1986	64.5	86	84.5	79	96.5	5731.5	60.5	9.5	11	8	10.5	12.5	10.5	557.5	83.5	6	23	39	123	33	84	357.5	191	52.5	392	88.5	64
240	Glca1-4Glca1-4Glcb-sp4	maltotriose	4191	15	105	21.5	397.5	442.5	12623	535	6885	83.5	45.5	153.5	68.5	164.5	54.5	2378	20524	10446.5	103.5	1401.5	719	147	556.5	426	4864.5	148	28	725.5	491.5	288.5	1111	1697	230	211	4028	6.5	302.5	128.5	202	2146	1561.5	248.5	366	338.5	58.5	3221	6204.5
243	GlcNAca1-3Galb1-4GlcNAcb-sp3		1054	339	90	13.5	92	7254	7715.5	2365	3083.5	2933.5	79.5	2232	1128	156	311	5878	315.5	16085	626.5	16959.5	1340.5	2375	5690.5	1449.5	503	1005.5	810	30	93	280.5	86	8036.5	96.5	3561	5447	172.5	502	2123	9116	349.5	352.5	892	5424	9043.5	4580	454	122.5
245	GlcNAca1-6Galb1-4GlcNAcb-sp2		857	53	11	88	95.5	2379.5	99.5	515.5	934	1033.5	355	273.5	3173	1649	7818	1107.5	265	2897.5	828.5	5650	929	322.5	167.5	2606.5	87.5	386.5	1161	174	164	89	19	1582	92	477.5	1738	11.5	215.5	2105	1039.5	35.5	188	851.5	866.5	51.5	823	104	4856.5
246	GlcNAcb1-2Galb1-3GalNAca-sp3		34072	874	1304.5	892.5	932	28185.5	536	56170.5	45547.5	65371	1285.5	35454	3114.5	61828.5	6350.5	65535	65535	1553.5	6597	24269.5	31784	64779	9557	65535	1410	20010	1815.5	358.5	1673.5	3090	3003.5	9943	6749	5187.5	18033.5	6679	22457.5	65535	65504.5	13315	7942	14114	1292.5	20238	56651.5	5010	3675.5
247	GlcNAcb1-3Galb1-3GalNAca-sp3		19.5	11.5	10	7	26.5	23	22	77.5	116	74.5	51	128	101	97	49	90	28.5	35	93.5	166.5	86	247.5	81	83	69	128.5	78	12.5	12	11	38	21.5	29	29.5	91	6.5	74	311.5	101.5	84	45	58	41	197	62.5	87.5	55.5
250	GlcNAcb1-3Galb1-4GlcNAcb-sp3		213	71.5	5	638	6	14	20	37.5	144.5	46	30	63.5	40.5	88.5	38	1221.5	26	26	55	103	35	545	67.5	41.5	1692	17.5	23	6	7	7	356	9.5	8.5	14	43.5	17.5	12	27.5	57.5	17	14	31.5	34.5	45.5	797.5	176.5	30.5
252	GlcNAcb1-4GlcNAb1-4GlcNAcb-sp4	chitotriose	267.5	16.5	104.5	5	23.5	400.5	37.5	3674	1269.5	245	36.5	131	399.5	96	54.5	582	72	778.5	211.5	775.5	276	525	563	1513	1570.5	327.5	1388.5	125.5	681	15.5	272.5	96	102	95	307	81	204	2289.5	74.5	92.5	78.5	113.5	604.5	367	2215.5	717.5	189
253	GlcNAcb1-6Galb1-4GlcNAcb-sp2		23.5	11.5	12.5	6	10	20	16	97	533.5	89	30.5	86.5	1397.5	92	37.5	165.5	72.5	54.5	85	88	32.5	419.5	514	344.5	302.5	24	45	26.5	71.5	11.5	19	21	21	212	1388	5.5	105.5	63	103.5	24.5	24.5	37	34.5	100	77.5	91.5	163.5
254	GlcNAcb1-6(Galb1-3)GalNAca-sp3	core 2	21	10.5	12.5	6	10	21	267.5	71.5	79	72.5	38	83.5	80.5	97	38	85	168	98	94	93.5	36.5	218.5	49	54	72.5	82	120.5	11.5	7	9	65	34	95.5	41.5	70	6.5	47.5	71.5	33	20.5	30.5	30	33	63.5	33.5	94	50
255	GlcNAcb1-3(GlcNAcb1-6)GalNAca-sp3	core 4	473	12	32.5	12	25	26.5	313.5	14028	4455	89.5	264	1061.5	121.5	201	101	919	96	7069.5	116.5	242.5	444.5	1780	779	2486	100.5	7181.5	333.5	50.5	84.5	9	44.5	50.5	325.5	233	601.5	6	97	105	1402.5	73	82	267	589	308	108.5	666.5	84
256	GlcNAcb1-4(GlcNAcb1-6)GalNAca-sp3		15805.5	51825.5	21728.5	1651	944.5	1800.5	5849	42574	2626	16594.5	7139.5	31803.5	15375	5169.5	14101	10038.5	3454	65535	8242	17005	65535	8615	65535	65535	494	684	65535	1551	5755.5	1033	65535	65278.5	27198.5	5489.5	16722.5	4163.5	26937	8951.5	11440	42031.5	29551	2113	693.5	1778	43425.5	35442	57416.5
258	Mana1-3(Mana1-6)Manb-sp4		58.5	16	15	5	19	20	22	87.5	221	67	36	91.5	68	209.5	36	112	39	35.5	92.5	100.5	46	65	68.5	82	79.5	42	33	18	11	9	17.5	23.5	37	23	104	5.5	38.5	221.5	66.5	21	104	29.5	45	33.5	66.5	278.5	58.5
259	Galb1-4(Galb1-3)GlcNAcb-sp3		21.5	10.5	16.5	4.5	8.5	18	18	41	70	53.5	28	74.5	77.5	101	32	70	24	30	57.5	89.5	44.5	81.5	48.5	29	54.5	24.5	27.5	12	7.5	8.5	12.5	14.5	12.5	19	84	4.5	20.5	30	25	14	16	25	33	29.5	35.5	78	38
260	Galb1-3(Fucb1-4)GlcNAcb-sp3		20.5	10.5	6	3	8	157	23	42.5	68.5	64	26	70.5	49.5	89	42	75.5	21.5	28	50	82.5	30.5	44	39	37	52	19	25	8.5	6	6	11	11	15	15	65.5	3	21	24	22	14	19.5	24.5	31	24.5	33	67	34
263	(GalNAcb-PEG2)3-b-DD		269.5	31.5	102	245.5	473	44.5	364.5	578.5	760.5	588.5	742.5	366.5	146.5	208.5	86	508	621.5	192.5	96.5	3789	82.5	777.5	257.5	2625	105.5	274	274.5	24.5	37.5	227	269	180	83	155	99.5	11	7742.5	197.5	241	74	724	201	1631.5	159.5	187	167.5	255.5
264	Galb1-4Galb1-4GlcNAcb-sp3		5840.5	147	25.5	85	16.5	1992	1761.5	4826	2080	524	3472	7673	630	1255.5	73	13510.5	357	179	1106.5	29140	678.5	1119	378	634.5	83	292	366.5	24.5	121	79.5	1051.5	170	83	667	11004.5	238.5	1068.5	616	16986	4383.5	232.5	231.5	1836	275.5	3651.5	3353	313.5
266	Gala1-4Galb1-4GlcNAcb-sp3	P1	1564	94	13.5	7	43.5	31	26	2538	375.5	64.5	903	19933.5	80.5	84	37	182	58	38	84.5	488.5	251.5	187.5	81	267	1073	181.5	72	13.5	10.5	9	57.5	110.5	88	80.5	229	8.5	60.5	40	53.5	102.5	184	83.5	61.5	103.5	271.5	195	49
267	GlcNAcb1-3Galb1-3GlcNAcb-sp3		177	3220	56.5	13.5	8480	66	86.5	12931.5	2497	1015	2921	2541	190.5	104.5	105.5	210.5	4173.5	3730	2503	423	337	1406	161.5	607.5	848	545	6026.5	282	869.5	73	294	89.5	3810.5	1926.5	874	225.5	647.5	6320.5	178.5	85	480.5	1439.5	1198	1002	8215.5	495	1743.5
268	GlcNAcb1-4(Fuca1-6)GlcNAcb-sp3		310.5	16	4.5	8.5	14	2429.5	127	54495.5	346.5	65	74	277	966.5	161.5	180.5	1829.5	826.5	92.5	100.5	12358.5	53	448.5	3504	1729	96.5	112.5	198	21	14.5	8.5	180	10.5	23	86.5	268	8168	31	3316	68	65.5	34.5	70	59	183.5	63891	214	78.5
272	Neu5Aca2-3Galb1-4Glcb-sp4-Cit		1013.5	237.5	123	268.5	8324.5	4298	27.5	65535	839	270.5	29	4630	155	2428	3859	9532.5	2953.5	4820	68	43581.5	5484.5	2798	56039	6280.5	4957.5	3852	29	15537.5	111	7	1495	2198	2116	8006	591.5	3025	338.5	25746	466.5	19	634.5	154.5	1788	28.5	31905	84	349
273	Fucb1-2Galb1-4GlcNAcb-sp3		23	11.5	10.5	4	11	17.5	17	91.5	132	59	26	76	64	96.5	30.5	79	23	84	59.5	83.5	42.5	65	46	180	179.5	102	26	14	10	8.5	21.5	18.5	11.5	20.5	86.5	8	24	95.5	27.5	29.5	25.5	29	37.5	72	33.5	83	89
274	GalNAca1-3Galb1-4GlcNAcb-sp3		23	47.5	102.5	12	118	601.5	1844	493.5	857	414.5	2519.5	548	3678	163	59.5	65535	84	181	237	2186	1807	679	63	2016.5	228.5	980.5	650	21	135.5	895	52.5	2845	246	3755.5	1756	194.5	1278.5	226	2751	2051	384	58.5	11365	844	7233	188.5	231
275	GalNAcb1-3Galb1-4GlcNAcb-sp3		139	69.5	7	160	6.5	17.5	43.5	100.5	186.5	53.5	45.5	84	64	155.5	41	1105	30	31.5	79	99	34	67.5	71.5	65	1757.5	24	25.5	10.5	8.5	9.5	90	13.5	13.5	32.5	65.5	18	283	75.5	74	22	67	21.5	61	77	653	197	35.5
276	GlcNAcb1-4Galb1-4GlcNAcb-sp3		1044.5	51190	147.5	5156.5	388	2677	5349.5	312	3264	15682.5	1532.5	10634.5	475.5	2811.5	50236	32868	2861	1911.5	4357.5	14283.5	61464.5	4316.5	65535	5792.5	3310.5	1561.5	1243	1852.5	284	3205	65145	436.5	2903.5	20456.5	5877.5	252.5	5575	3458	6580	1167	350	523	3411	865	9018.5	20406.5	13834.5
277	GalNGca1-3(Fuca1-2)Galb-sp3	Atri(Gc)	4372.5	95.5	11	4	173	19.5	28.5	73.5	583.5	1502.5	1804.5	92.5	261	526	46.5	114.5	23	45.5	58	5755.5	57.5	61	64	2826.5	62.5	26.5	333.5	14.5	969.5	173	14.5	1868.5	13430.5	1061	652.5	38.5	1028.5	34.5	1895	21	1647.5	26	5906	2898	1584.5	83	37.5
278	GalNAca1-3GalNAcb1-3Galb-sp3	Fs-3	1147.5	96.5	461	380	441.5	1011.5	5454	6600	2607	16783.5	630.5	7126	18699	41604.5	1853.5	29191	2648	620	954	36805	4318.5	964	4904.5	18504.5	451	400	9421.5	77	2997.5	935.5	759	32878.5	21353	15050.5	16484	403	2054.5	1720.5	6293.5	292.5	5807.5	697	38031	2885	14004.5	337	222
279	Galb1-3GlcNAca1-3GalNAca-sp3		5570.5	259.5	4412	7470.5	259	176	4309	51534.5	31597.5	6205	21068	4046.5	18170.5	22464	280	39601	4001	10047	1711.5	15333	5789	5836	25075.5	5235	222	12461.5	65210.5	495.5	3306	42166.5	3157	8554.5	4007	23987	8504.5	21.5	17644	33251.5	6782	18312	48199	5214.5	43325	3683.5	1368	62649.5	33998.5
281	Fuca1-2Galb1-3GalNAcb-sp3	H (type 4)	24.5	13	12.5	5	10	16.5	29	72	78	46	29	74	63.5	91	40	82.5	46.5	30	55.5	103	24.5	64	38	90	74.5	18.5	31	10.5	7	6	12.5	14.5	11	15	66.5	5	18.5	42.5	36	20	24.5	24	35	26.5	35	74	86.5
282	Galb1-3Galb1-4GlcNAcb-sp3		141	33	13.5	160.5	87	51	337.5	155	272.5	57	74	209	198	110	79.5	545.5	89	131.5	97.5	256.5	37.5	1339	104	157	883.5	380	389	19	15	22	138.5	36.5	66.5	58	192.5	12.5	343.5	93.5	80.5	63.5	335.5	78	195	228	448.5	295.5	147.5
290	Neu5Aca2-6(Gala1-3)GalNAca-sp3		19.5	8.5	21.5	6	10	17.5	16	44.5	42.5	40.5	26	52.5	57.5	91	35	61.5	17.5	26.5	64	77.5	26	48.5	36.5	35	39	21	42.5	11	5.5	8	13.5	16.5	15.5	12	96	5	24	86.5	27	16.5	20.5	18.5	23.5	104.5	33	86.5	32
291	Neu5Acb2-6(Galb1-3)GalNAca-sp3		20.5	11.5	13.5	5.5	12.5	94.5	91	56.5	213.5	76.5	38.5	68.5	59.5	96	44.5	137.5	234	108.5	95.5	142.5	84	58	62	168	70	41	338	8	8.5	10.5	16.5	28	185.5	16.5	96.5	5.5	32	91.5	24	124	33.5	25.5	25.5	166	34.5	179.5	329
292	Neu5Aca2-3Galb1-3GalNAca-sp3		20	10.5	10	5	8	18	20.5	33.5	70.5	37	52	82.5	51.5	92	41.5	85.5	21.5	29	50.5	104	29.5	45	34.5	64.5	51	22.5	30	10.5	7.5	7	12.5	14	10.5	15	63	4	20.5	48.5	24.5	19.5	49	22	30	29	40	83	26.5
294	Neu5Aca2-3Galb1-4Glcb-sp4	3`SL	838.5	102.5	67.5	501.5	10140.5	3664.5	18.5	65222.5	805.5	140.5	30.5	4858.5	87.5	2399	4610	9955	2906	4474.5	90.5	30928.5	6218.5	126.5	62739	7131	4869	2873	23	17906.5	96.5	6.5	630	2751	722	7596	572.5	2134	135.5	28628.5	801	13	309	311	1932.5	27.5	35703.5	1008.5	350
295	Neu5Aca2-6Galb1-4Glcb-sp2	6`SL	21.5	13.5	11	7	13	17	12	41.5	78	49.5	36	80	82.5	109.5	52.5	74.5	23.5	31	64	87	34	53	34	37.5	53	26.5	28	11.5	4	7.5	18.5	16.5	13.5	14	55.5	4.5	19	27	24	15	22	23	35	25	30.5	88.5	35
298	Neu5Aca2-3Galb1-4GlcNAcb-sp3	3`SLN	20.5	24	5	5	7	15.5	21	40	70.5	71	31	72.5	53.5	100	31	86.5	24.5	27	48	79.5	29.5	57.5	36.5	30.5	73.5	19.5	18.5	7.5	7	6	10	11	9.5	13.5	34.5	6	15	20.5	24.5	17	19	21	30	37.5	36.5	69.5	33
299	Neu5Aca2-3Galb1-3GlcNAcb-sp3	SiaLec	202	3608	142	89	1717	96.5	70	16483	3396.5	1712	15198	10788	433.5	454	263.5	213	4881	5413.5	5895	1285.5	424.5	1313.5	220	1677.5	1247	1130	8080	211.5	2279.5	84.5	1270	101.5	9736.5	2535.5	1199.5	209	1598	8961	296	221	1178	3478	4117.5	1720.5	7189.5	1261	2854.5
300	Neu5Aca2-6Galb1-4GlcNAcb-sp3	6`SLN	18	10	5	4.5	10.5	16.5	18	36	66.5	60	26	62	73	98.5	35.5	67	22.5	26	43	81.5	29.5	62	37.5	26.5	46.5	22	23.5	11	10	8	14.5	13.5	13.5	13.5	63.5	5.5	17.5	25	24	14	20	24	32.5	27.5	34	74.5	32
303	Neu5Gca2-3Galb1-4GlcNAcb-sp3		21.5	57.5	9	4.5	15	16.5	15.5	44	65.5	84	31	74	68	91	35	74.5	21	30.5	40	95.5	28.5	55	35.5	37	63.5	25	24.5	12	7.5	5	13.5	14.5	13.5	13	49.5	7	21	21.5	24	19.5	18	23.5	30.5	52.5	42.5	65.5	36
304	Neu5Gca2-6Galb1-4GlcNAcb-sp3		21.5	9	7.5	4	9	15.5	23	52	70.5	66	31	69.5	49	121.5	36	90.5	24	30.5	70	81.5	31.5	49	47	33.5	63	21	24.5	6	6	8	9.5	10	9	15	32.5	5.5	13	33.5	28.5	15.5	26.5	21.5	29	27.5	33	76.5	32.5
305	Neu5Gcb2-6Galb1-4GlcNAcb-sp3		260.5	3149	7	6.5	25.5	22.5	19.5	1310	96	38	91.5	56	207.5	97.5	35.5	153.5	94	1729.5	41	86.5	31	108	36.5	32.5	37.5	24.5	386.5	8	8	6	16	9	8.5	20	41.5	7	15.5	33	25.5	19.5	16.5	456.5	31	24.5	71.5	88.5	162.5
309	Neu5Aca2-3(Neu5Aca2-6)GalNAca-sp3		18.5	11	7.5	6	12	16	20.5	58	83	47	30.5	81.5	59	89	57.5	72	81	25.5	83.5	78.5	34	47.5	38	34.5	48.5	25.5	29	11	6.5	5.5	13	11.5	19.5	10	62.5	5.5	23.5	73.5	24.5	13	32	20.5	30	324	32	72	50.5
315	Neu5Aca2-3Galb1-4(6-O-Su)GlcNAcb-sp3		20.5	119	9	6.5	12.5	16.5	14	60	55.5	57	52.5	71.5	75.5	99	47.5	86	26	34.5	36	80	32.5	35	36.5	33.5	63	45.5	26	11.5	4.5	5.5	20	16.5	13	13.5	61	8	24.5	30	25.5	18.5	20	20	27.5	34.5	186.5	61	32
316	Fuca1-2(6-O-Su)Galb1-4GlcNAcb-sp3	6`-suH(type 2)	24	14.5	6.5	3.5	8	18	77	47	81.5	48.5	30.5	78.5	70.5	108.5	37	86	24.5	33	79	74.5	32.5	49.5	81	44	56	23.5	20	9	9	6.5	10	8	11	33.5	46.5	5.5	17	55.5	32.5	18	26	25.5	30	28.5	36	71.5	38
318	Neu5Aca2-6Galb1-4(6-O-Su)GlcNAcb-sp3		22.5	9.5	8	5.5	13	18	21	33	62	35	50.5	60	83.5	97	34.5	72	21	27	50	88.5	26	44	33.5	29.5	47.5	20.5	27.5	9	5.5	6.5	9.5	10	9.5	13	43.5	4	17.5	38	22	18.5	25.5	23	24.5	27	27	63.5	28
320	4-O-Su-Neu5Aca2-3(6-O-Su)Galb1-4GlcNAcb-sp3		23	11.5	9	7.5	10.5	17.5	23	37	173	43	33	70.5	87	94.5	48	708.5	204	38.5	71	106.5	29.5	45.5	59.5	69.5	57.5	291.5	250.5	13	8	10.5	15.5	15.5	14	23.5	68.5	7	30.5	37	47	16.5	26	23	28.5	311	32	90	33
321	Neu5Aca2-8Neu5Aca2-8Neu5Aca-sp3		23	10	9.5	5.5	9.5	19.5	13	44	45.5	42.5	25.5	69	63	85.5	35	68.5	22	33.5	46	88.5	26	38	50.5	34.5	59.5	191	32.5	13.5	9.5	11	19	14	15.5	23.5	52	6	18.5	31	28	16	22	23.5	29.5	26	31.5	64.5	31.5
322	Neu5Aca2-8Neu5Aca2-8Neu5Acb-sp3		23	12	7.5	4.5	8.5	15.5	20.5	49.5	94	73.5	31.5	88.5	66	105	40.5	81	28.5	27	76	99	32.5	68	52.5	41.5	64.5	23.5	22.5	10	7.5	5.5	19	11.5	9	15	69.5	5	17.5	43.5	26.5	31.5	22.5	21	31	30	44	94	65.5
326	Neu5Aca2-3Galb1-4Glcb-sp4-Ile		818	76.5	58	302.5	7024	3232	20	65535	807	188	32	4037	74.5	1907.5	3609.5	8346	3134.5	5717	70	38905	5319.5	856.5	60077.5	5908.5	6855	3040.5	28	13232	79.5	5.5	2414	2012	2341	7374	513.5	1908.5	182	22930.5	349	14.5	271	245	1718.5	33.5	29376	76.5	300.5
329	Neu5Aca2-3Galb1-4Glcb-sp4-Trp		9226.5	37	279.5	2802.5	10476	5127.5	514.5	61231	3752.5	520.5	121	1614.5	248.5	1368.5	4256	8568.5	4973	13346	612	45033.5	4587.5	1377	51038.5	6071	9569	5054	59	15603.5	910.5	336.5	15595.5	4750	4780	5235.5	4719.5	2615	11451	20273.5	1509.5	2264.5	5637	1349	1589.5	1431	24707	4508	3181
334	Neu5Gca2-3Galb1-4(6-O-Su)GlcNAcb-sp3		21.5	110	13.5	4	16	22	19.5	70.5	72.5	73.5	62	79	95	98.5	35	95.5	23	42	57	88	39	59.5	42.5	37	75.5	40	24	12	6	6	15	18.5	15	16	69.5	9	22.5	29.5	26	34.5	23	22.5	30	40	225	83.5	37.5
337	GalNAca1-4Galb1-4GlcNAcb-sp3		98	268	15	6.5	29	33	72	553.5	505	744	1418.5	892	1909.5	119.5	49	1075.5	80.5	92	201	338	77	112	54	1620	162	1105.5	707	80.5	12.5	16	261	194	39.5	173	262.5	35	93.5	85	165.5	34	90.5	237	109	815.5	2164.5	137	80.5
340	Neu5Acb2-6(Gala1-3)GalNAca-sp3		25	14.5	73	7	10.5	94.5	25	232	330.5	88	32.5	88.5	75	132.5	80	151.5	261	45.5	55.5	5639	32.5	89	75.5	129	78	396	177	14.5	10	7	36.5	42.5	186.5	20	117.5	6	33.5	127	97	236.5	51.5	31.5	57.5	193	33.5	414.5	278.5
344	Neu5Acb2-3Galb1-4GlcNAcb-sp3		19	13	7	7.5	11.5	102.5	19	74.5	336.5	54	28	78	79.5	93.5	322	120.5	100.5	94.5	56	304	30.5	90	67.5	2739	76	91	27	29	8	6	82	66.5	154	30.5	253	5	76	65.5	24	304	22.5	24	32.5	134	69	91	229
350	Neu5Gca2-3Galb1-4Glcb-sp3		20.5	16.5	13.5	3.5	14	17.5	15	53	65	62.5	28.5	70.5	70.5	77.5	30	69.5	22.5	29	80.5	82	29.5	38.5	33	38	51	22	27.5	13.5	7	8	81	15	19.5	10	95.5	7	24.5	40.5	27	14	20.5	23	30.5	23.5	31.5	73.5	36
351	KDNa2-6Galb1-4GlcNAcb-sp3		134.5	1085.5	12.5	7	30	26.5	21.5	570	85	52.5	60	89.5	95.5	850	47	122.5	106.5	249.5	59	87.5	35	90	53.5	77.5	69	61	78.5	12.5	5.5	8.5	18	16.5	17	15	90.5	7	37	98	88	22	27.5	162	40	29.5	51.5	123	76
352	KDNb2-6Galb1-4GlcNAcb-sp3		30	14.5	14.5	5.5	13.5	20	18.5	46	57.5	67.5	34.5	115	87	93	58	72	26	33	51.5	91	40	75	88	48.5	66.5	63	27.5	14	7.5	8.5	34	11.5	15	17.5	76.5	6.5	22.5	61.5	42.5	17.5	19	51.5	30	35.5	67	66	35.5
353	KDNa2-3Galb1-4GlcNAcb-sp3		28.5	18.5	6	4	9	33.5	23	38.5	235.5	77	35	87.5	72.5	104.5	46.5	112	25	31.5	41	87	39	72	70	35.5	67.5	35.5	25.5	11	6.5	6.5	21	11	10.5	17.5	103.5	4	17	34	30	16.5	25	31	36.5	92.5	57	87	125.5
354	KDNb2-3Galb1-4GlcNAcb-sp3		70	32	12	4.5	9.5	40	29.5	79.5	79	77.5	30.5	165	82.5	120.5	60	84	32	45.5	49.5	2551	43	72	179	57.5	90	137.5	27.5	12.5	9.5	11	96	19.5	12	23.5	92	6.5	21	81.5	56.5	22	21	81.5	52	77	73	86	44
359	Gala1-3(Fuca1-2)Galb1-3GlcNAcb-sp3	B (type 1)	216	4875.5	9	8	347.5	93.5	56	114	7868.5	11407	237.5	60.5	20672	26416.5	45.5	90.5	484	2101.5	474.5	17726.5	37	51	47	37528.5	1428.5	93.5	3482	126	333	2548	86	378.5	22916	25600.5	69.5	829	877	72	4640.5	66.5	1225	24	798	31657.5	20829	201.5	53
360	Gala1-3(Fuca1-2)Galb1-4GlcNAcb-sp3	B (type 2)	21.5	4778.5	7.5	5	103	286	21	74.5	11003.5	2517.5	840.5	58.5	28011.5	27388.5	65	90	97.5	66	314.5	11020	31	52	34	7681.5	73.5	19.5	2318	13.5	175	526.5	25.5	1361	6971	30556.5	67	1357	1527.5	26.5	4694.5	62.5	1677	25	2129.5	50159	31116.5	167	52
362	Gala1-3(Fuca1-2)Galb1-3GalNAca-sp3	B (type 3)	22.5	4725	17.5	9.5	437.5	35	18.5	878	8821.5	4454	43234	51	37532.5	30054	417	74	300	3786.5	346	20313	30	57	40	37099	6248.5	24.5	5947	446	438.5	1965.5	684.5	3047.5	5193.5	36474	54	2140.5	2551	29.5	11988.5	96	1219.5	21.5	5393	34151	42395	199.5	38
363	Gala1-3(Fuca1-2)Galb1-3GalNAcb-sp3	B (type 4)	23.5	6621.5	14.5	10	380.5	57.5	17	228.5	11306.5	7870.5	32301	67.5	37077	30065	156.5	80	198.5	5318.5	305	19405.5	32	54	36.5	32099	10544	24.5	8077	255	663	8492.5	93	3749	23112	29643.5	73.5	2377	2399.5	31	7964	2302	1118	26.5	1839.5	43876.5	47640	194	36.5
364	Gala1-3Galb1-4(Fuca1-3)GlcNAcb-sp3		172.5	112.5	7	6	41.5	436	174	982	392	3137.5	174	81	264.5	3303.5	730.5	304	1321	73	177	1045.5	72	68.5	54	1621.5	170	22	179.5	22	15	220	18.5	189.5	170.5	2916	154	10	696	76.5	4548.5	21	270.5	38	696.5	795.5	881.5	404.5	64
365	Gala1-4(Fuca1-2)Galb1-4GlcNAcb-sp3		4161	11.5	9.5	6.5	21.5	340.5	22	4381.5	84	64	717	33190	53.5	96	43.5	109.5	28.5	58	66.5	175.5	106	165	959	177	1424	69	26.5	11.5	9	9	17.5	30	72.5	19	211.5	8.5	21	27	2766	102.5	54	38.5	73	242	102.5	87.5	39.5
366	GalNAca1-3(Fuca1-2)Galb1-3GlcNAcb-sp3	A (type 1)	188.5	1715	15	7.5	1416	32	104	87.5	9344.5	11017	7276.5	696	1482.5	234	54	446.5	71	90	384.5	37514.5	327.5	66.5	106	19836.5	81	474	893.5	94	6450.5	12307	80	3833.5	27835.5	6152	1112.5	871	14393.5	62.5	50628	28	44079	81	29409.5	12225.5	18120.5	119.5	83.5
368	GalNAca1-3(Fuca1-2)Galb1-4GlcNAcb-sp3	A (type 2)	20.5	104	9.5	3	1064	13	57	38	5002	7378	6954	176	2208.5	424	34	446	20	29.5	49	27431	222.5	54	32.5	13735.5	58.5	85	1128.5	12	4081.5	3227.5	11	1994.5	4457.5	4044	187.5	254.5	1186	23.5	25748.5	14	26061	25	23303.5	3177	10775	47	36
369	GalNAca1-4(Fuca1-2)Galb1-4GlcNAcb-sp3		147	12.5	6.5	6	17	23.5	24.5	101	187.5	624	76.5	2040.5	355	117	55	480	24.5	29.5	80	328	1522	60.5	37.5	1126	61.5	1814.5	381	20.5	25	9.5	78.5	23	19	23	206.5	9	73.5	101.5	3677.5	25.5	24	92.5	552	172	220	94	69.5
370	GalNAcb1-3(Fuca1-2)Galb1-4GlcNAcb-sp3		21.5	9.5	8.5	4	21.5	16.5	22.5	75.5	111	176.5	28.5	78	83	75	35	76.5	22	30.5	61	124.5	28.5	43.5	35	1151	55	67.5	138.5	9	14.5	7	11.5	20.5	31.5	1041	61.5	25	100	28.5	57	19.5	108	20	59.5	106	537	59.5	35.5
373	Gala1-3Galb1-4GlcNAcb1-3Galb-sp3	Galili(tetra)	148.5	531	50	9	81.5	2050.5	130	2014	4833	3355.5	140.5	325	183	829	2497.5	225.5	9420	1773	327.5	3468.5	90.5	74.5	420.5	5021	3058.5	114.5	451.5	99	128.5	635.5	237.5	706	284.5	15927	170	13.5	777.5	217.5	7652	141.5	219	98.5	381.5	4002	1274	1271.5	318.5
374	Gala1-3(Gala1-4)Galb1-4GlcNAcb-sp3		4959.5	282.5	16	29	166	1412.5	355.5	11201	281	810	1494.5	4905	65.5	111.5	192.5	924	643	1530	470	6159	1177.5	3547	64	417	5724	30	421	19.5	143	139	1780.5	2024.5	127.5	951.5	2895.5	28.5	2638.5	53.5	5643	109.5	468.5	246	198	1185.5	861	398	62
376	Galb1-3GlcNAcb1-3Galb1-4Glcb-sp4	LNT	2816.5	15	66.5	85.5	390	3729.5	184	53923	352	1746.5	1340	1472	9655.5	8441.5	5070	6004.5	14379	3798.5	644	51374.5	170.5	431	65528	5291.5	6098.5	1154	38	297	12.5	39	2187	998.5	520.5	101	1827.5	536.5	9366.5	756	1000.5	18	249	969.5	188	190	11744	1707	331
377	Galb1-3GlcNAcb1-3Galb1-3GlcNAcb-sp2		201.5	892	97.5	13	2038	76	47.5	13065.5	8075	284.5	6090	2706	375.5	2299.5	131.5	254	9463.5	6524.5	2311.5	2649	1027	868.5	403.5	2343.5	927.5	815.5	7441.5	61.5	3981.5	407	505	91.5	1808.5	6603.5	785	72.5	1069	5288.5	383.5	252.5	1730.5	1443.5	3976	2133.5	3412.5	1191.5	2689.5
378	Galb1-3GlcNAca1-3Galb1-4GlcNAcb-sp3		20327.5	208	7166.5	4445.5	507.5	532.5	2818	46458.5	25066.5	7736.5	24707.5	4067.5	38876.5	22642	270	54226	2204	7056	1940.5	17417	1264.5	6720	28969.5	6185.5	543	13139	58985.5	541.5	3880.5	10308.5	20240.5	18690.5	1464	26904.5	15479	326	8090.5	32312.5	14407.5	15520.5	27425	6193.5	48799.5	7404.5	8932.5	64857	23259
379	Galb1-3GlcNAcb1-3Galb1-4GlcNAcb-sp3		201.5	97	12	1597	11	14	13.5	32.5	126.5	46.5	27.5	65.5	52.5	90.5	36	1234.5	22.5	28.5	50	82.5	27	52.5	37.5	29.5	2108.5	24.5	27	13	8	9	288.5	11.5	17	11.5	40.5	17	1151.5	24	23.5	20	74.5	19.5	29.5	33	900	211	30.5
380	Galb1-3GlcNAca1-6Galb1-4GlcNAcb-sp2		23339.5	19	538.5	297	38	34	91	18677	9442	3991	15967	909.5	14312.5	22448	1492.5	31505.5	732.5	2720	830.5	38146.5	82	2305.5	16921.5	2561.5	74	8080.5	50914	1352.5	2095.5	1718	9364	3663	139	7949.5	13295	273	1936	30685.5	25641	19037	18134	5627	11728	3050.5	9476	20447.5	3382.5
381	Galb1-3GlcNAcb1-6Galb1-4GlcNAcb-sp2		23.5	12.5	6.5	8	16.5	21.5	18.5	80	232.5	69.5	32	390.5	82.5	98	54.5	178	168.5	30.5	78.5	81	71	58	173.5	38	68.5	33	62	13.5	10.5	6.5	16.5	22.5	15	14	353	4.5	217.5	368.5	35.5	22.5	32	647.5	30.5	32.5	42	92.5	399
383	Galb1-4GlcNAcb1-3Galb1-4Glcb-sp4	LNnT	2508	67.5	321.5	108.5	942	3398	195	47770	514.5	1495	439.5	1528	12047	9618.5	6482	5539	15272.5	3997.5	541.5	50283	182	407	65454.5	6202.5	3708	1507.5	76.5	2590	10.5	133	6715	1682.5	1264	89.5	3372	485.5	11415	936.5	1120	62	252.5	1146.5	314	61.5	13243	2142	579.5
384	Galb1-4GlcNAcb1-3Galb1-4GlcNAcb-sp2		146.5	21.5	11.5	3354	8.5	13.5	15.5	38	59.5	50	27.5	60.5	68	92.5	29.5	533.5	23	27.5	42	82.5	31	50	42.5	31	1855.5	23.5	23.5	12.5	6.5	6.5	90.5	14.5	38	15	60.5	13.5	513	21.5	25	16.5	54	22	30.5	26	696	209	27
386	Galb1-4GlcNAca1-6Galb1-4GlcNAcb-sp2		734	233.5	109.5	9	666	26.5	6764	7847	21223.5	8258.5	917	379.5	83	106.5	963	7474.5	451.5	684	783	18990.5	459	71.5	1705	703	91.5	736	3320.5	13	101	21.5	22.5	4699	149.5	912.5	610.5	146	411.5	6988.5	4184.5	1044.5	90.5	401.5	95	167.5	5166.5	233	80
387	Galb1-4GlcNAcb1-6Galb1-4GlcNAcb-sp2		20	9.5	6.5	6.5	10	16.5	17.5	31	186.5	86	26.5	49.5	35.5	76	38.5	106	28	23.5	74	73	27	36.5	38.5	28.5	177	22	27	11	9	7	12.5	49.5	67.5	13.5	82	5.5	20	40	23.5	14	19.5	19.5	23.5	26	36	54	33.5
388	Galb1-4GlcNAcb1-6(Galb1-3)GalNAca-sp3		20	8	6	4	10	27	275.5	30	45	72.5	27	77.5	44	89	35.5	80	172.5	83	100.5	81.5	29.5	35.5	30.5	62.5	44.5	85	75	10	9	9	61	26	104	15	48	6	44.5	86	25	16	24	26	25.5	28.5	31	72.5	36
389	GalNAcb1-3Gala1-4Galb1-4Glcb-sp3	Gb4, P	698.5	651	2017	6.5	86.5	1675	7789	19976	2010.5	92.5	1456	218	2670	150.5	142	5542	166	1825.5	1361.5	466.5	645	2670.5	278	407.5	2969	1171	1209	62	498	35	1910.5	1859	1149	162.5	1645.5	17.5	951.5	133	2703.5	1099.5	4209.5	97	771	10304.5	474	183	6881
390	Glca1-4Glca1-4Glca1-4Glcb-sp4	maltotetraose	2907.5	14	11	10.5	256.5	280.5	12078.5	506.5	6295	186	70.5	87	417.5	1425	56	1563	18207.5	8798.5	2473.5	6058.5	664.5	191.5	2739	914	5403	82.5	30	223.5	513	170	290.5	551.5	164.5	128	3641	5.5	184	102	181.5	1680.5	574	336.5	561.5	1690.5	73	3498	6052.5
392	GalNAca1-3(Fuca1-2)Galb1-3GalNAca-sp3	A (type 3)	40	3255	12.5	4.5	1864	19	573.5	64.5	11420.5	3518	6134.5	1273	1575	369	40.5	1950.5	38	82.5	75.5	46920.5	1224	103.5	79	32328	72	2293	20764.5	29	16986.5	16396	41	5161	9059.5	13253.5	4211.5	388	14875	30	15889.5	15.5	26328.5	70	37472.5	8214.5	13225.5	74.5	59
395	GlcNAcb1-3(GlcNAcb1-6)Galb1-4GlcNAcb-sp2	Tk	23	10	12.5	4.5	8.5	15.5	19	51.5	54.5	53	31	62.5	58.5	90	32.5	83	23	23.5	43.5	84.5	28.5	419	42.5	34.5	62.5	21	29.5	11.5	7	9.5	11.5	18.5	14	15	85	6	26	32	30	14	20.5	23.5	29.5	28	32	65.5	30.5
396	(GlcNAcb1)3-3,4,6GalNAca-sp3		971	429	1656.5	63.5	81.5	193.5	4708	3738.5	15476.5	242.5	102.5	4386.5	4616.5	325	166.5	45672	152	65535	409	856	57966	23628.5	8204	10705.5	132.5	48	11440	11139	211	26	3485	64542.5	1199.5	98.5	15216.5	87.5	7258	1416.5	4297	2118	779.5	187	6898	12524.5	4258.5	5713	3460.5
404	GalNAca1-3Galb1-4(Fuca1-3)GlcNAcb-sp3		26.5	14.5	8.5	5	70	19	809	77	331	979	641.5	1149	3787	166.5	84	1019	27	58	87	731.5	76	70	80.5	617.5	81.5	100.5	426.5	8.5	148.5	441	10.5	425	176	637	137	10.5	72.5	62	1370.5	20.5	243	26.5	141.5	750.5	318	76.5	57.5
410	Galb1-3GlcNAca1-3Galb1-3GlcNAcb-sp3		9810.5	2963.5	7943.5	2410	592.5	407.5	2521	48502.5	17377	3803.5	24242	7288	12891.5	20887.5	207.5	40185.5	17667	9542	2381.5	15489	685	6938	29165	6476.5	1069.5	29093.5	62063.5	877	4220.5	19397	11945	9714.5	10522	26005	7392.5	139.5	14061.5	26968.5	10625	11669	33824.5	7260	49099	6579	5653	62929.5	22659
411	Galb1-4GlcNAca1-3Galb1-4GlcNAcb-sp3		705	731.5	278	43	263	427.5	7320.5	4887	20546.5	3134.5	89.5	1179.5	221.5	176.5	4209.5	2657.5	616	797.5	6668.5	19740	6552.5	447.5	1292	2082.5	1650	881	3075.5	79.5	111	384.5	1506	1897.5	384.5	2394.5	1533.5	157.5	3755.5	14441	2585	434.5	182	356.5	3109	581	7284.5	464	109.5
421	Galb1-3GlcNAcb1-3Galb1-4Glca-sp4		6246.5	13.5	48.5	611.5	107	487	71	9739	290	80	83	229	133	118	213.5	173.5	598	471.5	1384	4647	83	83.5	4948	1144.5	1153	168.5	338.5	66	73	159	204	1502.5	224	955	922	78.5	614	81	794.5	18.5	53	71	3101	72	3666.5	128.5	1036
425	Neu5Aca2-3Galb1-4(Fucb1-3)GlcNAcb-sp3		25.5	9	4.5	4.5	8	16.5	16.5	36	69.5	48	26	70.5	50.5	104.5	34.5	76.5	23	28.5	82	70.5	30.5	51.5	48	30	59.5	22	29	8.5	5.5	4	9.5	12	43	10.5	38.5	5	17.5	26.5	21	10.5	17.5	23.5	30	31.5	29.5	63	31
428	Neu5Aca2-3Galb1-4(Fuca1-3)(6-O-Su-)GlcNAcb-sp3		22	13	8.5	3.5	8	16.5	17	41	75	48.5	30.5	76.5	69	98	39.5	64.5	22	29	54	95	31.5	62.5	48	33.5	76	21.5	22.5	11.5	8	6	11.5	10	9.5	11	51	7.5	21.5	27.5	24.5	12.5	22	23.5	30	27.5	33.5	77.5	37
429	Neu5Aca2-3(6-O-Su-)Galb1-4(Fuca1-3)GlcNAcb-sp3		21	12	8.5	5.5	9.5	14	16.5	33	66	44.5	29	64.5	69	88.5	34	82.5	27.5	33.5	53.5	85.5	27	57.5	38	35	47.5	19.5	25	11.5	6	7.5	12.5	11.5	13	12.5	42	7.5	21.5	42.5	23.5	19.5	21	24	32	29	33	68	32
431	Neu5Aca2-3Galb1-4(2-O-Su-Fuca1-3)GlcNAcb-sp3		22	11.5	13	4.5	10.5	14	12	31	60	52.5	31	56.5	57.5	102.5	33.5	62.5	19	27.5	47.5	89	28.5	58.5	40	32	54	23	20.5	10	5	6	10.5	14	13.5	14	45.5	5	21	23.5	34	13.5	16.5	20	29	33	31.5	52.5	30
432	Neu5Aca2-3Galb1-4(3-O-Su-Fuca1-3)GlcNAcb-sp3		22.5	9.5	7	4.5	8	14.5	21	30	209	49	33	73	75	96.5	39	99	23.5	31	96	81.5	31	51	41.5	38	60.5	74	21.5	10	7	4.5	11	11	10.5	15	38.5	5.5	14.5	26.5	786.5	16	22.5	22.5	32	26	36	71.5	42
437	GalNAca1-3(Fuca1-2)Galb1-3GalNAcb-sp3	A (type 4)	24	4994	10.5	3.5	2638	16	1159	71	14657	10630	7924	978	1992.5	1785.5	37.5	1211.5	24	61.5	43	45013	326	72	43	42740	602	1657.5	25259.5	15	16420	17866	12	5702.5	21367.5	9874	4243.5	487.5	15184.5	30	22731	15.5	26186	64	39950.5	14446	12004.5	71.5	36.5
438	Fucb1-2Galb1-4(Fuca1-3)GlcNAcb-sp3		38.5	10	11	4.5	10	18.5	22.5	262.5	851.5	42.5	27.5	71.5	77	98	34.5	97	48	112.5	123.5	176	29.5	63.5	47	443.5	57.5	78	23.5	109	8.5	45	22.5	18.5	14	41	463.5	6.5	20.5	1071.5	29.5	31	22.5	27	38.5	32	33	109.5	38
441	Neu5Aca2-6(Fuca1-2)Galb1-4GlcNAcb-sp3	6`SiaH(type 2)	19	8	10.5	5	9.5	13	17	31	77.5	37.5	28.5	62	64	88	31.5	65.5	27	31.5	53	71.5	24	65.5	35	30	55.5	27	23	11.5	5.5	7	7.5	14	12.5	12.5	37.5	7	19	24.5	21.5	13	16	21.5	27.5	29.5	33.5	51.5	46.5
442	Neu5Aca2-3(GalNAcb1-4)Galb1-4Glcb-sp4	GM2	26.5	10	6.5	4	8.5	80.5	21.5	44.5	83	1134	26	58.5	41.5	102	35	75	26	51	91.5	19480	32	119	52	31	61.5	20	22.5	9.5	7	6	9	12.5	19	13	134	4.5	22	32	191.5	13.5	22	22	33	28	36	1473.5	37
479	Fuca1-2Galb1-3GlcNAcb1-3Galb1-4Glcb-sp4	H(type 1, penta)	2435	15.5	195	74.5	453.5	3246.5	197.5	37242.5	163.5	1883.5	152	335	9697	945	4660	1259.5	15057	3939.5	378	53431	93.5	379.5	64937	4565.5	2447.5	763	28	19	12	101	5020	1094	680.5	96.5	2680	317.5	10615.5	952.5	1217.5	15	333	43.5	181	228.5	10642.5	1309.5	79.5
481	Gala1-3Galb1-4GlcNAcb1-3Galb1-4Glcb-sp4	Galili (penta)	1651	482	301	327	792.5	5194.5	272	40045.5	4957	6152	317.5	2041	7404.5	8453.5	9325.5	5901.5	23243	6131.5	522.5	49676	386	479	65314.5	9919.5	8335.5	2024.5	368.5	2180	88.5	686.5	7342	2947.5	1433.5	11544.5	3815.5	206.5	13596.5	600	8252	408.5	328	1671	808	912	5103.5	2253.5	1206.5
485	Galb1-4GalNAca1-3(Fuca1-2)Galb1-4GlcNAcb-sp3		101	20.5	16	7.5	131.5	16	108	65.5	518	77.5	101.5	95	71.5	118	81	163.5	94	36	72.5	3093	31	656	45	4094.5	81.5	43	551	27	780	480.5	84	16	493.5	75	1786.5	15.5	116.5	66.5	645	22.5	151	35	270.5	953.5	1189	82	502.5
488	Galb1-4GlcNAcb1-3(Galb1-4GlcNAcb1-6)GalNAca-sp3		22.5	10.5	5	5	12	2617.5	24	38.5	72	67.5	36	172	74	123.5	45	93	27	28	74.5	82	32	89.5	33.5	322	65.5	18.5	27	10	12.5	5.5	33.5	11	19	17	60	4	19	47.5	26	14	73	26	35.5	42.5	32.5	85	73.5
489	Galb1-4GlcNAcb1-3(GlcNAcb1-6)Galb1-4GlcNAcb-sp2		21.5	11	5.5	5	7	15.5	17.5	32.5	47.5	39	27.5	58	39	81.5	32.5	75.5	20	28	42	75	29	49.5	35.5	30.5	42	20	16.5	8.5	6	6	8	11.5	10	10.5	59.5	5	18	36	23	13.5	18.5	19	24	25.5	31	49.5	30
492	Glca1-6Glca1-6Glca1-6Glca1-6Glcb-sp4	isomaltopentaose	66.5	14.5	13	18	28	1607	13572.5	113.5	1161	381.5	33	473	1308	908.5	245	3325.5	54.5	101.5	697	619	129	8955.5	4732.5	1355	60.5	27.5	51.5	106	76	8	43	89	27.5	73.5	1210	7	40.5	170	98	84	134	28	66	40	302	249.5	497
493	GlcNAcb1-4GlcNAcb1-4GlcNAcb1-4GlcNAcb1-4GlcNAcb-sp4	chitopentaose	69.5	15	31.5	6	22.5	106.5	25.5	860.5	501	82.5	75.5	275	408.5	144.5	179.5	211.5	54	429.5	2554.5	1078.5	157.5	319	465	7176	209	135.5	496.5	76.5	45.5	14	433	64	109	73	954.5	15.5	481.5	422	74.5	41	231	236	85	392	592	257	85.5
495	Mana1-3(Mana1-6)Mana1-6(Mana1-3)Manb-sp4		25.5	11	6	6	9	22.5	24	83	122	48.5	30	78	62.5	93.5	37	91.5	78.5	53.5	94	563	43.5	54	720	58.5	150	22.5	28.5	10.5	9	6.5	13.5	10.5	9	17	59	5	20	67	43	17.5	28	25	29	29	85	98	65.5
496	Fuca1-2Galb1-3(Fuca1-4)GlcNAcb1-3Galb1-4Glcb-sp4	Leb (hexa)	3096.5	12	170.5	186.5	607	4089	283.5	16582	175	3456	98	77	8911	911	4964	452	12820.5	4221.5	247.5	54177.5	148	516.5	56315	4434	2301	1015	31	13.5	11	136.5	4849.5	1993	264.5	273.5	2283	353	10729.5	418.5	1237.5	92	178	42.5	58.5	32	8852.5	2148	74
498	Galb1-4GlcNAcb1-3Galb1-4GlcNAcb1-3Galb1-4GlcNAcb-sp3		189	225	10.5	1168	8	16.5	18	36	132	49	29	67.5	59	94	32.5	982	22	27	41	67.5	29.5	45.5	38	31.5	3330.5	23	23.5	9.5	7	8.5	565	11	564	15.5	46	21	1801	25	24	15	81.5	20	28.5	50	946	121	29.5
499	Galb1-4GlcNAcb1-3(Galb1-4GlcNAcb1-6)Galb1-4GlcNAcb-sp2		19.5	10.5	14	4.5	100.5	14	15	30.5	37	50	27	40	35	75.5	33	74.5	20	22	35	72	26.5	45.5	37	28	45.5	20.5	25.5	11.5	6	5.5	15.5	16	13	12	33	7	13	20.5	17	13	14	19.5	27	26	31.5	46	69.5
501	Galb1-3GalNAcb1-3Gala1-4Galb1-4Glcb-sp4	Gb5	5931.5	370	25	50.5	3636.5	260.5	10405.5	11654.5	4094.5	108	1554	2358	5612.5	452	4050	693	2264	7703	2767.5	2107.5	511.5	683.5	6465	651.5	39997	976	369.5	43	461.5	15	854.5	133	391	1269	3526.5	27.5	273	507.5	1041	16532	6937	588	81.5	7284.5	1925	400	18102.5
502	Glca1-6Glca1-6Glca1-6Glca1-6Glca1-6Glcb-sp4	isomaltohexaose	77.5	46	18.5	14	37	1964.5	20123	134.5	1403	1717.5	37.5	1069	1927	1272	757	5546	72.5	168	1333.5	1201	189.5	11252.5	6950.5	2359.5	83.5	49.5	500.5	172	567	58.5	37.5	220	1581.5	273.5	1424.5	11	562	117	238.5	86.5	276.5	27	46	69.5	684.5	233.5	861
503	GlcNAcb1-4GlcNAcb1-4GlcNAcb1-4GlcNAcb1-4GlcNAcb1-4GlcNAcb-sp4	chitohexaose	49.5	13	9	5.5	21.5	22	23	101	194.5	84.5	34	147	115.5	177	77.5	133.5	45	45.5	522.5	176.5	55.5	87	76.5	607.5	89.5	38	55	20	8	7.5	24	26	37.5	18.5	102.5	7.5	29	162	85	22.5	96	40	52.5	43	81.5	198.5	72.5
504	Galb1-4GlcNAcb1-2Mana1-3(Galb1-4GlcNAcb1-2Mana1-6)Manb1-4GlcNAcb1-4GlcNAcb-sp4		22.5	11.5	12	3.5	10.5	16.5	14	35.5	47	50.5	30	68	59.5	85	37	58	19	29.5	38	80	31.5	62.5	39	37	67	22.5	23	11.5	6.5	7.5	14	14.5	17	16.5	49.5	6.5	16.5	26.5	27.5	14	23	21.5	31.5	29	35	72.5	33.5
505	GlcNAcb1-2Mana1-3(GlcNAcb1-2Mana1-6)Manb1-4GlcNAcb1-4GlcNAcb-sp4		22	9.5	6	5	9.5	15.5	20	45.5	46	44.5	26.5	56.5	49.5	93.5	33	74	17.5	28.5	51	67	26	69	34.5	28.5	41.5	18.5	26.5	7	9	6	9.5	9	8.5	16.5	32.5	4.5	13	29	27.5	15	19	18.5	25.5	22.5	32	42.5	28.5
508	GalNAcb1-3(Fuca1-2)Galb1-4(Fuca1-3)GlcNAcb-sp3		22.5	12.5	8	4	9	18	22	73.5	60.5	69.5	27	81	54	97	39.5	67.5	25	29	55	79.5	27	38	43	38.5	65.5	31	43.5	10.5	9	7.5	14	13	212.5	14	45.5	7	20.5	35.5	1268.5	24.5	23.5	21	56	444.5	35	71	34
512	GalNAca1-3Galb1-4GlcNAca1-3Galb1-4GlcNAcb-sp3		200	311	123.5	1174.5	135.5	827	4704.5	362.5	1200	581	3547	596.5	4552.5	224.5	101.5	24993	96	357	284.5	2481.5	1031	635.5	78	2381.5	1703	1375.5	810	17.5	261.5	1055.5	502.5	3714.5	318	1533	2262.5	384.5	3116.5	287	3512.5	44.5	682	65.5	14190.5	1218	11106.5	239.5	111
514	GalNAca1-3GalNAcb1-3Gala1-4Galb1-4Glcb-sp3	Fs5	870	401	393.5	80	158	1535	13702.5	11823.5	2620	4178.5	2377.5	976.5	547	2897	1418	8107.5	439	226.5	544	4903.5	4017	2831.5	867	1172	4536.5	1567.5	3363.5	89.5	1331.5	370.5	537.5	12404	562.5	3093	16308	75.5	728	269.5	1755.5	1036	681.5	458.5	442	607	3576	202	3584
535	Neu5Aca2-8Neu5Aca2-3(GalNAcb1-4)Galb1-4Glcb-sp4	GD2	29	12.5	4.5	4	6	66	23	77.5	165.5	223	31	88.5	59	142.5	40	85.5	26.5	38.5	115.5	1451.5	35	68.5	82.5	34	68.5	22	27	9	10	7	11.5	8	12	20.5	89	6	22.5	68	142	16	48	24	30.5	30.5	37.5	1735	60
627	Neu5Aca2-6Galb1-4GlcNAcb1-2Mana1-3(Neu5Aca2-6Galb1-4GlcNAcb1-2Mana1-6)Manb1-4GlcNAcb1-4GlcNAcb-sp4	11-OS, YDS	19.5	10.5	6.5	5	7	14	19	29.5	40.5	44.5	25.5	55.5	44	86.5	31.5	60	20.5	27	58	87.5	25.5	38.5	40.5	26.5	58	20.5	18	9	7.5	5.5	12	10	11.5	12.5	32	6	17	22.5	23.5	10.5	18.5	24.5	25	26	29.5	47	32
631	(GlcAb1-3GlcNAcb1-4)38-sp6	hyaluronic acid	2197.5	478	128.5	11	15	4928.5	3005	505.5	1089	260	65.5	187.5	530	9588.5	103.5	110	41.5	1408.5	82	37459	1191.5	91.5	462	1419	63.5	612	92.5	17	3244	68	79	521.5	35	460.5	8021.5	260	1026	176	3097.5	6500	2612	202	41	37.5	1209.5	598.5	34
632	(GlcAb1-3GlcNAcb1-4)13-APEA	hyaluronic acid	37	24	12	16.5	28	26	28.5	82.5	176	621	39	120.5	132.5	120.5	48.5	111.5	81.5	108.5	117.5	264	2225	72	51.5	283	60	238.5	220.5	25.5	53	20	38.5	2144.5	95	25.5	294	8.5	133.5	580.5	68	54	83.5	61.5	106	66	67	119	100.5
633	(Neu5Aca2-8)n-NH(p-C6H4)CH2CH2NH2	colominic acid	24	12.5	5	4.5	11	25.5	24.5	55	103.5	62	32	74	93	109	37	75	26.5	31	68	205	34.5	59.5	60.5	64	62	27.5	28.5	8.5	10	5.5	11	14	15	16	54.5	7	20	67	30	16	26	26.5	33	33	48	102	49.5
800	GlcNAca1-4GlcNAcb-sp3		982	68.5	24.5	7.5	178	438	319	1458	1142.5	2714.5	68	1008	627	203	3928	1692	1358	507	1396.5	4333	102	349	153	565.5	545	570	10950.5	68	103	154.5	88	80	91	198.5	1165.5	8	384.5	628	4138	218.5	468.5	372	361.5	282	174	188	94.5
804	[Galb1-4GlcNAcb-OCH2CH2]2NH		23	13	10.5	6.5	9	16	20.5	64	95	69.5	28.5	60.5	49	106	39	74	25.5	30.5	42.5	85.5	33.5	64	41.5	30	75	24.5	24	14.5	9.5	6.5	12	22.5	17.5	17	69.5	8	19.5	25.5	35.5	14	21	22	37	28.5	49	88.5	35
805	GalNAcb1-4(6-O-Bn)GlcNAcb-sp3		220.5	61.5	9	574.5	71	51	185.5	360.5	602	74	71	358.5	93.5	119	1161.5	1057.5	100.5	114.5	172	130	135.5	82	95.5	149	807	97	209	1156	165	49.5	926	266	84.5	81	332	14.5	1394	218.5	76.5	121	110.5	99.5	251	194	637.5	183	105
808	Gala1-6Glcb-sp3	melibiose	14779	22204	2362.5	1122.5	1458	45430.5	64923.5	58582	25099	6870	24215	58233	6327	7732.5	37704.5	45134.5	8860	63805	13727	24013	12797.5	7881	19475.5	62818.5	7112.5	8400	1851	10524.5	714	5625.5	13891	6225	23994	18138.5	21027	1070	9539.5	18771.5	29229.5	11780	1284	26715.5	65535	3020.5	25847	59980	8905.5
809	GalNAcb1-3GalNAca-sp3		153	43.5	108	6	709.5	1636	37.5	1556	22169	344	275.5	45244.5	9687	163.5	1270.5	30602	847.5	4673	242	3487.5	482.5	377	338.5	23569.5	1054.5	1182.5	1886	297	23.5	506	989.5	129.5	112	463.5	181	427.5	523.5	1832	3393.5	46	199	366.5	7864	197	10047.5	547	98
810	GalNGca1-3GalNAca-sp3		22.5	12	11.5	5.5	18	21	348	245	107.5	145.5	38.5	3419	731.5	346	54	284.5	20	31	187	251	28.5	53.5	61.5	353	67	23	306.5	15	17	9	42	72	65.5	61.5	3858	5.5	194.5	79	52.5	19.5	117	42.5	473	335.5	136	110.5	29.5
812	Galb1-4Glca-sp4		104.5	15	12	11	50.5	44.5	126	95	899.5	80	32.5	6019.5	84.5	261.5	133.5	156.5	3000.5	7706.5	356.5	338.5	47	61.5	83	106	71.5	82	29.5	15	61	10.5	93	19	94	81.5	255	7	161	122	212	26	147	224	65.5	42	70	423.5	685.5
813	Galb1-3GalNGca-sp3		25	12.5	10	3.5	11.5	23	25	75	144.5	73	368	92	73	176.5	48	124.5	26	33.5	96.5	89.5	40.5	78.5	50.5	66.5	70.5	21.5	24	10	6.5	7.5	10	17.5	13.5	15.5	90	5	23.5	146	97.5	22.5	94	23.5	32	67	42.5	407.5	87.5
817	GalNAcb1-4GalNAca-sp3		11518.5	57554.5	16358.5	490.5	999.5	2814	6837	47173.5	7673.5	5998.5	28236	27180.5	9461.5	2523.5	28071.5	5767.5	3914.5	4963	6988	4779.5	2845	4978.5	47959	65535	627	3507	65535	622	6149.5	380	65462.5	1140.5	45608.5	8181.5	14822.5	14707.5	26383.5	7896.5	2072.5	37319	25748.5	3739.5	24889	888.5	65535	3023.5	26288
819	Glcb1-4GalNAca-sp3		1345	90.5	532.5	21	177.5	2098.5	2493.5	53147	1034	381.5	106	3085	1037.5	3641.5	13355.5	1924	14765.5	3244.5	216	1756	1300	2168.5	2776.5	2755	6259	715.5	982	21.5	57	238	65535	10819	1737	666.5	577.5	23	1339.5	382	668.5	5158	523	1713	203	2899	2037	3373.5	116
820	GlcNAcb1-4GalNAca-sp3		12415	49286	18888	2432.5	1822	1323.5	4852.5	39271	3142	20409.5	13787	30521	14029	7941.5	46923	13567	5068	65535	8163	16531	27042.5	7908.5	65535	65535	2532	957.5	65535	2049.5	1574	1931.5	65535	61759.5	25340	15956.5	16565	7941.5	30340.5	8500	15414.5	36841.5	28747	4017	1542	3519	45014	51856	40532.5
821	Gala1-4Galb-sp3		69.5	14.5	14.5	5	10.5	204	841	1170.5	310	209	746	499.5	728.5	182	72.5	372.5	113.5	475.5	322.5	698	1311.5	90	981	137.5	177.5	93	90.5	15	11	11	104.5	22.5	44	894.5	225.5	8.5	35	1360	174.5	21.5	207	120.5	223.5	234.5	265.5	308	573
822	GalNAca1-4Galb-sp3		26	16.5	9	5.5	24	30	86.5	132	223.5	188.5	69	205.5	76	165	80	3899	1807	83	110	1675.5	73.5	71	59.5	736	76.5	274.5	442	28	9.5	11.5	52.5	70.5	40.5	46	172.5	12.5	32	92.5	78.5	26	42	55.5	229.5	106	740.5	133.5	74
825	Glcb1-3GlcNAcb-sp3		955	1379	29.5	43.5	178	474.5	151	10500	14046	6822	442.5	4355	210	307.5	466	1323	2179.5	12294.5	572.5	1622	651.5	1948	774.5	710.5	673.5	619	1842	122	939	115.5	807	2572.5	709	1186	29613.5	10.5	1269	4315.5	1182.5	150	185	3218.5	411.5	1227	451	396.5	3985.5
826	Glcb1-3GalNAca-sp3		1539.5	509.5	200	1131	537.5	2161.5	4789.5	18201	43693.5	3253.5	2153.5	31486	2324.5	3089.5	2308	20717.5	45229	6082.5	367.5	15912	30250.5	3117.5	241.5	5860.5	5547	7262	866.5	2697	988.5	2429	9884	5715.5	3770.5	1266.5	5105	54	2041.5	15780.5	8894.5	3400.5	543.5	11057.5	597.5	9593	2115	459.5	532.5
827	Glcb1-3GalNAcb-sp3		11906	1098	661.5	4564	1656	19661.5	16950.5	50054.5	54189.5	23094.5	8148	63009	13346.5	8423.5	2738	61644	65166	26192	589	52112	64691	7519.5	5453.5	14515	21329.5	27657	1886.5	17614	4523.5	15824.5	12076.5	2956	10069.5	4736	8206	425.5	1482.5	58840.5	19181	4508.5	2736.5	13219.5	1743.5	36930.5	10201.5	2334.5	2714
828	GlcNAcb1-2Galb-sp3		4935	87.5	52	988	217	10793.5	230	14399	10038.5	26372	71.5	7672.5	768.5	10902	2713.5	65535	2825.5	1170.5	4598	10793.5	16994	12053.5	2836	38402.5	110.5	15954	1243	100	2394	571	343	2499	1412	3817	9265	1522.5	8824.5	11557	24342.5	2530	345	15135	494.5	7720	30216.5	1305.5	744
829	GlcNAcb1-4Galb-sp3		802	11033.5	170.5	228	92	28221	1077	233.5	704.5	14487.5	722.5	1743	178.5	1202	59993.5	18936.5	252.5	1257.5	2966.5	8267.5	3770.5	1190	65535	539.5	461	240	3293.5	300.5	69	1913.5	18565	1596	962	17975.5	702.5	98.5	1125	433	1711	462.5	1420.5	1578	3306	944.5	4343.5	26651.5	15567
830	Glca1-4GalNAca-sp3		47094.5	186.5	9322.5	31.5	2843.5	34991.5	38445.5	2291	8465	652	1295.5	9299	3673	2984.5	1979	10698	6191	10182	1403.5	12381	19129	27715.5	3012.5	8999	4640	1345.5	1614	718.5	81.5	1349	4345	822	30865.5	5806	10159	64.5	25476.5	4682	1770.5	216	234.5	36819	2592	4682	2830	1825.5	9302
831	Galb1-4Glcb-sp3	Lac	36	15	6.5	4	10.5	20.5	63.5	244.5	274	75.5	39.5	109.5	79.5	218	47.5	151.5	25.5	217.5	115.5	101.5	60.5	72	41.5	61.5	85	28	25.5	33.5	11	6	55.5	30	13	50	249	4	21	288	70.5	54.5	81	78	97.5	33	42.5	191	82.5
832	Galb1-4Glcb-sp4-Leu	Lac	43262.5	307	984.5	9921.5	10097.5	11181.5	7755.5	59891.5	23184.5	7099	4106.5	27231	9767	6224.5	14210.5	26645	21825	57983	10959.5	56701	2466.5	23153	65320.5	5140	17021	9591.5	827.5	2947	5222	1758.5	61658.5	9227.5	4662	1276	19076	754.5	18964	560.5	10901	20011.5	19416.5	7864.5	12977.5	24206.5	17031.5	11199.5	28665.5
833	Galb1-4Glcb-sp4-Leu-Leu	Lac	44846	192.5	410	5449	12032.5	10528.5	6649.5	63772.5	23360.5	7218.5	6144	24318	7019.5	5940.5	14163.5	25218.5	25381	55000.5	10518	53333.5	2231.5	3201.5	64890.5	6322	14724.5	9381.5	738.5	3443	4196	3172.5	57175.5	10418.5	5389.5	1032	21007	710	18437	525	11128.5	18226.5	19279.5	6955	12499.5	41820.5	16067.5	11479.5	29319.5
834	Galb1-4Glcb-sp4-Leu-Tyr	Lac	47727	242	610	6976.5	15803	12468.5	6160.5	63137.5	25136.5	11783	5320	23315	6822	5660	16936	25112	22008	57129.5	12981.5	53609.5	2500	5436.5	63350	6219.5	13676	10908.5	808	4461.5	2571	2894.5	54270.5	12946	6249	1220.5	25094.5	925.5	18180	604	12229.5	21981.5	20926.5	7422	13971	27888	18134.5	12133.5	32155
835	Galb1-4Glcb-sp4-Leu-Phe	Lac	52479.5	221	167	2487.5	10551.5	12167	9124	61087	25190	14609	9654.5	31614.5	7121.5	6350.5	18336	29111.5	23406	64833	13300.5	53597.5	2565.5	3141.5	64623	6791.5	14400.5	9065	886	3183.5	3923.5	1229.5	44164.5	7622	3777.5	1314.5	18606	1220.5	13336	716	11315.5	17908	17894.5	6669	16193	59804.5	18216.5	13554.5	39687
836	GlcNAca1-3Galb-sp3		6439	209.5	12.5	11	64	4618.5	2927.5	2597.5	1838.5	3701	100.5	887	814	5951.5	1172	3353	443	5404.5	535	13279.5	763	1134.5	1586	6183.5	715.5	274.5	3119	45	345.5	430.5	997	33739.5	10404	4187.5	10646.5	107	626.5	1882	21020	488.5	361.5	643	7726	4242	4780.5	409	116
837	Glcb1-3Galb-sp3		264.5	14	103	12	79.5	264	1153.5	9685.5	436	4130.5	6365	168	893	1063	896	199.5	1830	3100.5	404	4476	1725	1581.5	1146.5	278	763.5	83.5	1189.5	312.5	151.5	722.5	461	6720.5	81.5	568.5	885.5	125.5	18225	42664	689.5	88.5	87.5	200	208	221	4099	471	203
838	Glcb1-6Galb-sp3		1060	1179.5	192.5	229	1162.5	1413.5	464.5	5951.5	11739.5	1366	134.5	3586	34244	406.5	2173.5	8175.5	1447.5	29409	186.5	6818.5	1952	6905.5	3665	8310	3636	4514	216.5	1850	295.5	484	1276.5	3435.5	18150.5	2169	10904	936.5	2268	3224.5	2329.5	1974	528	15794.5	1034	3536.5	14952	1520.5	253
839	GlcNAcb1-3Galb-sp3		10662.5	12.5	8.5	8	18.5	88.5	78.5	172	227.5	284	230.5	1212.5	92	7929	502	294.5	19678.5	287.5	328	10663.5	1123.5	931.5	5678.5	945.5	1078	53	207	90	30	408.5	284.5	2772	86.5	349.5	202.5	7172.5	42	52115	325	89.5	88	200	97	1131	49405.5	1192	162.5
840	Galb1-4Glca-sp3	Laca	1677.5	227.5	150	2229	140	67.5	1460.5	4025.5	2735.5	1929	31.5	2756.5	1080	1614.5	300	501	2297.5	21257.5	1433	2528	574.5	647	161	130	86.5	397.5	47	41	2063	18	301.5	96	149	3128.5	2489.5	12.5	202	150	8154	472.5	2884.5	4354.5	229	264.5	1077.5	459.5	220.5
841	Gala1-4Glcb-sp3		23630	5476	2708.5	5638	637	13653.5	16562.5	21174	7816.5	3611.5	2072.5	24278.5	12067.5	766.5	7908	11000.5	33597	16305.5	11878.5	24368	5989.5	4254.5	15737.5	5456	1647.5	2842	2528	1077	2788	1000	5695.5	5488.5	4727.5	3818.5	7319.5	220	2088.5	8102.5	15080	6049	20039.5	54630	26623.5	1921	9670.5	14001.5	22982
842	Gala1-4Glca-sp3		8611.5	589.5	29.5	13.5	1657.5	6867	4418	11254.5	690.5	2099	333.5	5806	703	170.5	874	3802	6125	2006.5	528.5	1927	223.5	265	4114	1042.5	722	400.5	184.5	194.5	129	103	146	372.5	914	238	2081	9.5	225	488.5	3080	1220	633.5	12969.5	6493	371.5	624.5	882.5	495
843	Galb1-3GlcNAca-sp3		23973.5	14	1701	94	466	49	353.5	22741.5	9218.5	1879.5	15123	1317	6218.5	21296	826	41357.5	554.5	4634.5	2346	59782	87	2873.5	19247	1431.5	90	4110	53518	1354.5	3255.5	2908	8901.5	5904.5	201	11864	19904	407	2772	31720.5	31920.5	26398.5	23573.5	5970	5069	1076	11444.5	22737	3790.5
844	Xylb1-2Mana-sp3		177.5	17	56.5	6.5	187	602.5	6835.5	116	253.5	98.5	57	141.5	114	169.5	149.5	13861.5	98	102	1217	376	237.5	204.5	89.5	359.5	80	284	29	75.5	7	15	80.5	41.5	107.5	59.5	1020.5	7.5	80	459	289.5	61	266.5	53.5	405.5	184	121	188.5	57.5
850	Galb1-3(6-O-Su)GalNAca-sp3	6-suTF	67	13	7.5	3.5	23.5	52	309.5	238	94.5	87.5	61	171.5	244	132.5	61	290	151	223.5	731.5	342.5	91	63	56	111	161.5	181	200.5	10	14	11	133.5	28.5	91.5	39.5	206	6.5	71	199.5	75.5	47.5	56	31.5	366.5	593.5	80.5	176.5	39
851	Gala1-3(6-O-Su)GalNAca-sp3		23	12	17	4	15.5	25.5	46	136	77	59	34.5	77.5	73.5	97.5	36	93	23.5	28	77.5	118.5	28.5	59	39.5	78	61	28	62.5	20	13	29	18.5	78	18.5	86	151	6.5	23.5	162	4027	74	53	25.5	31	183.5	72	147	30
853	6-O-Su-Gala1-3GalNAca-sp3		33	20	24	11	98.5	32	217.5	526	140	2694.5	2217	155.5	89.5	129.5	304	2894	188.5	377	94	780	85	91	50	289	371	156.5	226	775.5	66	61.5	1573	49	535	1232.5	1137.5	82	309.5	239	181.5	104.5	100	142.5	228.5	371	2914	302	939
855	Crypted formula	-	81.5	32	16	11.5	58.5	97	142.5	168.5	440.5	77	31.5	182.5	109	120.5	44.5	352.5	33	73	104.5	95.5	69	79.5	97.5	69	288	535	181	106.5	133.5	107.5	39	100.5	31	164	392.5	16.5	57	137	990.5	112.5	207	30.5	69.5	53.5	70.5	280.5	106.5
856	DGlcAb1-6Galb-sp3		265	24	89	12	99.5	27.5	218	978.5	2088.5	3093	113	1019.5	333.5	722	855.5	173.5	376	62	302	4793.5	466	348.5	77	1291.5	85	1369	294	19.5	116	13.5	103	273.5	63	1744	705	373.5	78.5	2769.5	139.5	86.5	425	32.5	106	1693	11104.5	320	161.5
857	Neu5Aca2-8Neu5NAcb-sp3		20	10.5	10	5.5	9.5	19.5	19	55	143.5	73.5	28	91	67	94.5	46.5	75.5	52.5	27.5	51.5	107	29.5	65	58.5	55	69.5	64.5	26.5	14.5	8	10	62	19	13	19	88.5	6	29.5	69	38	86	21	24.5	40.5	28.5	57.5	84	81
858	Galb1-4(6-O-Su)Glcb-sp3		85.5	19	13.5	8.5	58	50.5	158.5	442	285	138.5	139	724.5	308	266.5	177.5	378.5	136.5	149.5	259	373.5	71.5	140	65.5	120	89	106.5	334	181.5	13	10.5	412.5	106	74	92.5	366	6.5	133.5	147.5	108.5	252	96.5	63.5	207.5	34.5	70	155.5	102
[truncated: 29 more columns]

## Sheet: Gastric cancer_raw data_IgG
			Chip number
GID	structure	trivial	10340316_g2l635	10340317_g2l635	10340318_g2l635	10340321_g2l635	10340322_g2l635	10340324_g1h532_g2l635_635	10340416_g1h532_g2l635_635	10340422_g1h532_g2l635_635	10340428_g1h532_g2l635_635	10340434_g1h532_g2l635_635	10340456_g1h532_g2l635_635	10340459_g1h532_g2l635_635	10340465_g1h532_g2l635_635	10340567_g2l635	10340570_g2l635	10340582_g2l635	10340583_g2l635	10340594_g1h532_g2l635_635	10340596_g1h532_g2l635_635	10340601_g1h532_g2l635_635	10340603_g1h532_g2l635_635	10340604_g1h532_g2l635_635	10340606_g1h532_g2l635_635	10340608_g1h532_g2l635_635	10340610_g1h532_g2l635_635	10340611_g1h532_g2l635_635	10340613_g1h532_g2l635_635	10340669_g2l635	10340672_g1h532_g2l635_635	10340673_g1h532_g2l635_635	10340674_g1h532_g2l635_635	10340675_g1h532_g2l635_635	10340676_g1h532_g2l635_635	10340677_g1h532_g2l635_635	10340678_g1h532_g2l635_635	10340679_g1h532_g2l635_635	10340680_g1h532_g2l635_635	10340708_g1h532_g2l635_635	10340710_g1h532_g2l635_635	10340711_g1h532_g2l635_635	10340712_g1h532_g2l635_635	10340713_g1h532_g2l635_635	10340714_g1h532_g2l635_635	10340715_g1h532_g2l635_635	10340716_g1h532_g2l635_635	10340823_g1h532_g2l635_635	10340825_g1h532_g2l635_635
4	GalNAca-OSer	Tn	56	15.5	33.5	7	7.5	5.5	5	245.5	55	73.5	5.5	313	395	40.5	302.5	193	68.5	79	108	157.5	230	76	367	300	773	87	226.5	41.5	560	148	284.5	52	49	88	54.5	29	62	62	36	16.5	63	594	174.5	88	70	72	73
5	GalNAca-sp3	Tn	55	18	25.5	11	8	7	5	205	23.5	78.5	6	72.5	219	94.5	123.5	665	81.5	126	142.5	171	186.5	2972.5	143	114	180	190	231.5	22.5	44.5	57	145.5	26	210	103	59.5	35	74	79	29	24.5	57.5	211.5	70	198.5	55.5	75	88
6	GalNAcb-sp3		71	48	65	13.5	100.5	7	5	119	362	87	10	89	272	82.5	412	227.5	341	180	87	480.5	349	847	3951	719.5	5301.5	101	234	42.5	101	349.5	572.5	249.5	73	79	76.5	36.5	45	234	44	217.5	3558.5	109.5	97.5	599.5	68.5	381.5	894.5
14	GlcNGcb-sp4		61.5	12	33	5	6.5	5	3	136	17.5	78.5	6	55	36	48.5	69	110.5	65	67	84	99.5	223	51.5	167.5	142	265	80.5	112.5	24	63	51.5	96.5	29	25.5	52	52.5	28.5	66.5	88.5	60.5	15.5	68	27.5	75	78.5	82.5	74.5	77.5
17	Mana-sp4		50.5	15	25	16.5	7.5	9	5.5	400	17	52	4	63.5	28	35	105.5	224.5	132	72	81	94.5	190.5	75	202.5	96.5	221	78.5	157	35	65.5	43.5	80.5	28	30	37.5	71	29.5	71	88	41.5	17	78	38.5	80	95	83.5	74.5	196
18	Manb-sp4		24.5	10	26.5	11	7	6.5	4	356	17.5	44.5	6	60	88	25.5	76	95	82	74	76	105.5	195	37.5	194	103.5	219.5	82.5	103	25	60	45.5	84	32.5	23.5	100	53	30.5	56	79.5	34	14	66.5	32.5	63.5	84	86	74.5	72
20	L-Rhaa-sp3		3348.5	257.5	711.5	457	3633	99.5	154.5	1624	672.5	5212	438	1104.5	10537	1847	1798	6611.5	21836.5	1129.5	2394	10854	3146	2658.5	1524	5361.5	8488.5	405.5	2388	525.5	694.5	5935	25973.5	652	584.5	2192.5	1038.5	1180	11829	5701.5	1811	216	612	6786.5	65113.5	3101	1579	5310	926
21	Galb-sp4		35.5	10.5	24	6	7	8.5	5	350.5	14	73.5	8.5	214.5	26	22.5	69.5	130.5	62.5	70.5	94.5	103.5	199	41.5	187	98.5	245	70	150	34	66.5	60.5	84	28	29.5	38.5	46.5	29	79.5	90.5	41.5	16	65	27	81	75	76.5	130.5	62
22	GlcNAcb-sp4		32	11	25.5	9.5	6.5	5.5	4	174.5	15	27	4	50	35.5	21	75.5	96	53.5	73.5	70	91.5	191.5	46.5	159.5	95.5	199.5	62	108.5	20.5	43	37	77.5	24	25.5	38.5	44	31	73.5	78	48.5	15.5	56	25.5	63.5	81.5	71	74.5	70.5
23	GalNAcb-sp4		23	8	23	13	7.5	5.5	4	161	22.5	51.5	4.5	64	28	20.5	65	91.5	71	62	501	97.5	210.5	77	190	95.5	184.5	69.5	107.5	29	63.5	36	137	29.5	27	35	57.5	28	61	85	34	16	74	27.5	72.5	76	87	301.5	75.5
26	L-Rhab-sp4		31323.5	27	84	470	24.5	142	6426	568.5	76.5	6592.5	797.5	92	1043	1200.5	828.5	2054	4091.5	519	1358.5	2444.5	12273.5	1086	2507.5	5410	10761.5	202	589	1583	545.5	578	5901	6445	133.5	9204.5	145	128	491.5	7602	1235.5	93.5	6006.5	148	169.5	674	145.5	776.5	2979
29	Fucb-sp4		26.5	9	27	12.5	6	9	4	293	15	26	6	36	25	22	55.5	126	50	64	68.5	78.5	97	53	164.5	94.5	150	104.5	105	23.5	30	39.5	53	28	20.5	38.5	37.5	24	41	50	23	14	46	87.5	46	67	65	53	70.5
32	GalNGcb-sp3		25.5	10	43.5	7.5	115	6	10.5	128.5	15	87.5	4	98.5	43	21.5	1573.5	205.5	804.5	1430	72	493.5	470.5	72.5	1684	157.5	3824.5	58	190.5	29.5	60	330	253.5	32	29	40.5	43.5	25	67	316	73	19	1724.5	27	68.5	160.5	69.5	251.5	1655.5
33	Glc-2-NH2	-	22	9.5	27.5	9	5	7	5	352.5	17.5	30	5.5	56	27	23.5	55	86	62.5	67.5	76	98.5	161	32.5	156	95	191.5	69	136	42.5	55	47.5	87	27.5	26	52	55	29	56.5	73.5	30.5	13	69	24	66	73	50.5	56	64.5
34	L-Glcb-sp4	a-L-glucose	24	10	24.5	14	9.5	8	6.5	403	19	33.5	5.5	62	31.5	20.5	66.5	89	71	79.5	76.5	88.5	194.5	37	153	94	180	66.5	131.5	23.5	53.5	45	84	31.5	26.5	60.5	69	31	62	80.5	47	15	52.5	24	59	80.5	79	61.5	64
36	Manb-sp3		23	12.5	61	17	7	11	5	191.5	23	457	14	56.5	2152	50	86	251.5	82.5	178	1599	523.5	237.5	75	261	149.5	108	81	275	86	50.5	189	293	35	26.5	68.5	65.5	33.5	78	99	31	13	51.5	134.5	287	149.5	25.5	93	93.5
37	3-O-Su-Galb-sp3		22	11	190	15	7.5	8.5	3	163	18	27.5	12	60	30	32	44	80.5	49	114.5	87.5	86	171	40	165	97	135	43	96	21	52.5	50.5	78.5	37	30	40	40	29	38	68	22.5	10	29	24.5	48	63.5	53.5	61.5	41
38	3-O-Su-GalNAcb-sp3		22.5	6	93	14.5	24	10.5	8	402.5	1040.5	20.5	58.5	53.5	73	22.5	134.5	533.5	396.5	73.5	200.5	85.5	164.5	75	165	51916.5	106	3070.5	117.5	112	77.5	85	99	47	94.5	34	2123	30	48.5	59	196.5	14.5	827	76.5	83	492	75.5	190	60
41	6-O-Su-GalNAca-sp3		213	140	168	28	51.5	14	7.5	4816.5	240.5	928.5	13	334	3474	307	1147.5	1802.5	235.5	226.5	966	686.5	545.5	355.5	854	201	263.5	8648	790.5	798.5	71.5	1654.5	16773	288.5	474	448	3930	48	925	309.5	90.5	64	395	867	114.5	163	677	131.5	1439.5
43	6-O-Su-GlcNAcb-sp3		49.5	11	22.5	11.5	11.5	8	5.5	247	19	449	38	212.5	29	24.5	104.5	541.5	249	66	91	197.5	196	48.5	1509.5	382	255	562.5	1731	144	202	1124	360.5	97.5	251.5	99.5	66.5	546.5	88.5	526	54	58	58	93	1158.5	320	45.5	244.5	197
44	GlcAa-sp3	a-glucuronate	55.5	15	605.5	18.5	71.5	9.5	5	449	30.5	34	40.5	64.5	66.5	21	75	370.5	60.5	83.5	89	129.5	502	44	155	93.5	161.5	83	574	23	1295.5	65.5	78.5	28	27	59	224.5	35	58.5	94	26	13	70	55	151.5	74	81	77	69
45	GlcAb-sp3	b-glucuronate	29	9	16.5	6.5	7	6.5	4	242	14.5	32	6	49	25.5	18	60.5	88.5	70	68.5	83.5	95	160	33.5	173	95.5	195	81	95.5	19.5	64	68.5	77	27.5	29.5	60	43	28	69	75	45	16.5	67	31.5	62	78.5	70.5	78	71
46	6-H2PO3-Glcb-sp4		22	9.5	27.5	15	7.5	6	6.5	408.5	17	81.5	3	60.5	31	59	91.5	122	80.5	89.5	65.5	175	283	45	219	100.5	184	88	125	22	2060.5	67.5	152	27.5	30.5	47	51.5	28	70.5	80.5	78.5	14.5	60	30	64.5	87	61.5	81.5	105.5
47	6-H2PO3-Mana-sp3		24.5	9.5	25	11	7	7	3.5	364.5	16.5	44	8	46	28	20.5	67	83.5	63	54	76.5	89	153	46.5	269.5	90	151	62	127	31.5	283	44	82	29.5	30.5	51.5	57	30	51	82	38	18	53.5	33	1101.5	73	77	111	74.5
49	Neu5Aca-sp9		29.5	9.5	21	9.5	9.5	9.5	4	98.5	18.5	24.5	5	42	33.5	17.5	38	69.5	47	55.5	75.5	86	125	38	121.5	83.5	102.5	53.5	93.5	56.5	30.5	29	59.5	28.5	89	65	49.5	31.5	44	54	21	12.5	45.5	42	39.5	62	32	95.5	49
50	Neu5Acb-sp3		73.5	11.5	42.5	12	11	8	6	155.5	18.5	57	6.5	33	63.5	89.5	90.5	384	68	86	85.5	76.5	116	32.5	167.5	86.5	117	74	99.5	25	49	30.5	56.5	27.5	310	36	43	33.5	45.5	65	24	14.5	40.5	51.5	46	87	43.5	247.5	63.5
51	Neu5Acb-sp9		122.5	83	27.5	14.5	47.5	14	5.5	152.5	23	64	7.5	30.5	42	212	124	580.5	50.5	60	272	211	109	30.5	212	112	426.5	81.5	99.5	24	58	42.5	60	37.5	649	46.5	53.5	36.5	38.5	70.5	2389.5	10	83.5	86.5	45.5	252.5	24.5	296	94.5
52	Neu5Gca-sp3		21.5	7	20.5	6.5	6.5	6	4	72.5	22	45.5	10.5	64	28.5	20	69.5	80.5	50	659.5	78.5	1576	171.5	42.5	168.5	80	178	88.5	112	37	48.5	47.5	80	35.5	31.5	56.5	46	44.5	62.5	59	77.5	235	49.5	20	69	528.5	47.5	49	67
53	Neu5Gcb-sp3		22.5	8.5	20	8	7	6	5	250.5	17.5	31.5	6.5	41.5	32.5	22	91.5	89.5	66	493.5	88.5	85	161.5	42.5	159.5	106.5	162.5	51	130.5	26	58	47	80.5	28	120.5	39	48.5	29.5	76.5	64.5	35	13.5	58.5	22	61.5	85.5	75.5	92	71
57	Ribb-sp4		107.5	15.5	24.5	15.5	9	6.5	4	503.5	15.5	69.5	5	64.5	72	39.5	78.5	102.5	54	59	92	85	155.5	39.5	180	88.5	179	54.5	107	19	60.5	38.5	77	28	37.5	65.5	76.5	31.5	77	65.5	25	14.5	89	23.5	66.5	57	87	72	73
58	L-Fucb-sp3		20.5	10.5	94.5	14	8.5	6	4	248	17.5	24	6.5	40.5	23.5	18	50.5	74.5	40	58	79	108.5	89	36.5	130	78.5	107	65	86	25.5	82	36.5	63.5	94	25.5	40.5	40	31.5	43.5	71.5	21	11.5	79.5	20	34.5	66	47	78.5	63.5
60	6-O-Su-Galb-sp3		596.5	1046.5	1196	257.5	623	36.5	8	874.5	1119	206	16.5	191.5	215	134.5	170.5	321	305	395.5	161.5	406.5	5864.5	4207.5	979	429.5	3628	70.5	5726.5	71.5	51.5	425	93	48.5	66.5	82	952	28	81	2533	37	87	76.5	29	5713	1177.5	83.5	1223.5	1640
61	3-O-Su-GalNAca-sp3		2625	8.5	39	12.5	106	9.5	2	225	1054.5	19	14	56.5	1000.5	18	234.5	1316.5	90.5	77.5	364	93	208	72	197.5	396.5	170.5	125.5	188	137	176	313.5	74	28.5	44.5	2228	268	36	36.5	276	954.5	26	270	32.5	86	1162	107	134	67
63	4-O-Su-GlcNAcb-sp2		26	211.5	25	16	10	5.5	56.5	506	159.5	280.5	14.5	75.5	549	107	108	99	798.5	99.5	102.5	289	2388	95.5	266	392.5	356.5	182.5	149	95	95	4013.5	1367.5	33	248	497.5	320.5	26.5	163	284.5	25.5	20.5	819	170.5	1848.5	256.5	23	643	404
64	4-O-Su-Galb-sp3		21.5	10.5	23	13.5	7	8	4	242.5	17.5	53.5	11.5	39.5	24.5	174	61.5	97.5	58	72	83.5	103	190.5	40.5	3231	130.5	187	46.5	131.5	22	56.5	44.5	69	31	27	50	79.5	29.5	58	63.5	30	14	62	27.5	221.5	111.5	73	83	103
65	4-O-Su-GalNAca-sp3		21.5	9	19.5	7	6	6.5	5.5	97	13	21	6.5	35.5	24	15.5	29	117	49.5	55.5	73	80	93.5	33.5	192.5	100	116.5	56.5	295.5	24	33.5	34.5	75	28.5	625	45.5	32.5	29.5	41.5	59.5	21.5	19	80.5	34.5	133	63	26	53.5	89.5
66	4-O-Su-GalNAcb-sp3		20	4.5	18.5	10	7.5	7	4.5	155.5	15.5	22.5	13	38.5	26.5	18	41.5	404.5	44.5	56	69	105.5	133	31	165.5	597.5	103	89.5	140	20.5	30	29.5	73.5	26	88	36	32	26.5	36	55	52	11.5	32	30.5	102.5	73	27.5	78.5	60.5
67	KDNa-sp3		27	8.5	20.5	7.5	7	7	5	289.5	14.5	22	5.5	57.5	37	28	89.5	142	87	64.5	88	103.5	240.5	60.5	196.5	88.5	169.5	68.5	95	36	68	58.5	94	32.5	32.5	75.5	65	27.5	65	64.5	26	14	58.5	55.5	75	86	22	80	77.5
68	KDNb-sp3		25	9	29	10.5	5	6.5	4.5	324.5	18.5	22.5	5.5	60.5	27.5	24.5	80	93.5	88	85.5	78	182	197.5	68.5	203	109.5	140	80.5	94	36	73	48.5	93	30	27.5	65.5	67	30	64.5	83.5	25	13	71	39	70.5	78	22.5	83.5	86
72	Fuca1-3GlcNAcb-sp3		46.5	280	1040	4458	11	1337.5	4	144	1276.5	1130.5	11	118.5	3058.5	27	739.5	270.5	810.5	780.5	109	440.5	661	375	363.5	2727	106	91.5	816	643.5	101.5	2699.5	309.5	137	387	223	425.5	663.5	70	3950.5	73	67.5	6853	2220	463.5	296.5	208.5	573.5	4074
73	Fuca1-4GlcNAcb-sp3	Le	4253.5	10048.5	8800.5	521	11.5	2524	5	33.5	376	23115.5	348.5	3794	2090.5	1308.5	7772.5	3405	18379	1106.5	1600	1887	2999	1522.5	10754	41625	4481.5	331	4056	17514	14331	65535	405.5	432.5	50230	2157	1645.5	557.5	560.5	1671	198.5	2286.5	16447	14624.5	5645	3382.5	3038	3480	11025
75	Gala1-2Galb-sp3		12076	3937.5	16794	3118	822.5	1013.5	510	15021	1128.5	906	520.5	22339	46636	7171	2611	5154.5	33442	13794	13511	5138.5	997	1813.5	18146.5	15648	24916.5	60150	37266	20965	8843	44775	13369.5	22962.5	20055.5	2460	14148.5	16216	4650.5	47286.5	486.5	57.5	13029.5	11249.5	479.5	551	465.5	2759	6744
76	Gala1-3Galb-sp3	Bdi	77.5	16	56	20.5	8	7.5	4	724	402.5	1158.5	44	2550.5	1002	98.5	108	236.5	69	388.5	348	98.5	15816	1802	502.5	6250	204	81	839	27	46	209.5	81.5	29	25	40.5	80	55	42	54.5	36.5	10	96.5	21.5	2854	487	68	90.5	685.5
77	Gala1-3GalNAcb-sp3	Tab	1811	20.5	375.5	44	13.5	12	25	103	72.5	5689.5	9	8075.5	44.5	840	674.5	596.5	6213	207	4237.5	95.5	10023	67	1202.5	378.5	15416.5	166.5	175	119	1654	58.5	511.5	175	324	3820.5	174	185.5	73	62.5	80.5	176.5	3340.5	10728.5	1056.5	879.5	786.5	663.5	450.5
78	Gala1-3GalNAca-sp3	Taa, core 8	21.5	11	19	15	15	10	5.5	26.5	15.5	66	6	34	72	32.5	64.5	105.5	45.5	80	78.5	162	1371	169.5	174.5	139	100.5	69	94.5	36.5	35.5	33	67.5	27	24.5	48.5	92.5	29.5	46.5	54	25	33	63	30	61.5	66	50	136	44
80	Gala1-3GlcNAcb-sp3		94	5848	6196.5	5300.5	13718.5	3268.5	852	25405.5	10256.5	5647.5	3077.5	17170	7054.5	17389	13832.5	11653.5	24075.5	21007	4624	1750.5	42851	22539.5	3410.5	45163.5	33159.5	50733	53355	1867	8099	16361.5	65535	11360	51489.5	4238.5	6755	8483	2290	15537	21716.5	7756	46724.5	65535	5751.5	39114	6968	30337.5	7308
81	Gala1-4GlcNAcb-sp3	aLN	1121.5	7186.5	1940	3640	575.5	982	63	2454	2066	3128	323.5	3355.5	8351	5381.5	3594	7816.5	14504.5	4521.5	793.5	1001	11287.5	998.5	10056.5	7287	13868	41731	9451	3505	1392	11764	3420	70.5	6394.5	1428.5	20385	457.5	236.5	12296.5	6013	18031.5	36338.5	1767.5	3167.5	8412	473	968.5	2403.5
82	Gala1-4GlcNAcb-sp8	aLN	2489	6818.5	2674	2504	1140.5	630.5	16.5	2341.5	2085	3853.5	159	2637	11441	3235.5	2909	6551	15734	3270.5	1027.5	788	9713	928.5	8218	7147	11498.5	34302.5	3004.5	4220	2448	9604	2786.5	285.5	6790.5	1122	15643	407.5	316.5	12392.5	4397	17107	32230	2239	2548.5	5122	328	674.5	1985
83	Gala1-6Glcb-sp4	melibiose	7309	1162.5	1292.5	2298.5	1267	933.5	1377.5	2625.5	4664	889	686	2305	49850.5	504	11795	17979.5	30492.5	1616	24497.5	41327	43506	41906.5	21815	27169	41938.5	23814.5	9370.5	2454.5	38780	10001	4833.5	10933	2266	7906.5	3262	8362	27602.5	22621.5	547.5	78	18096	3620	11375	18752.5	1862	1706	35416.5
84	Galb1-2Galb-sp3		393.5	263	490	13.5	2387.5	10.5	67.5	3080.5	712.5	24161.5	167.5	577.5	3122	218	360	1578	9291.5	1194.5	5950.5	186	2250.5	120	864	145.5	1128	461.5	5719.5	39.5	1121.5	255	397.5	13397	53.5	54	76	42.5	3685.5	453.5	337	12244	1858	4860.5	578	170.5	78.5	175.5	452.5
85	Galb1-3GlcNAcb-sp3	Lec	74	318.5	281	288	10.5	21.5	9	61.5	1711.5	24	12.5	101	174.5	1246	167	3419	500	670	92	131.5	19130	10035.5	2280.5	939.5	200.5	124.5	378.5	1149	196	562.5	219.5	774	166	64	329.5	30.5	513.5	505	85.5	203.5	147.5	2703.5	2064.5	515.5	656.5	495.5	4794
87	Galb1-3Galb-sp3		83.5	18.5	65.5	17.5	15	12.5	10	73	21	83.5	14.5	67	730	123	82	275.5	403.5	505	156.5	210	486.5	106.5	186.5	246	644.5	162.5	185	39	104.5	301.5	373	94	35.5	79	128	102	60.5	101.5	48.5	14	81.5	34	64.5	77.5	77.5	85	97
88	Galb1-3GalNAcb-sp3	Tbb	84	112	999.5	14	6	9	98.5	694	94	73.5	11.5	68.5	775.5	26.5	329	354.5	56843	676	3164.5	143.5	157	10651	7475.5	679.5	1203	2319.5	1133.5	724	696.5	456	38305	28	68	55.5	62.5	38.5	87	60	43.5	44.5	93	297.5	85	877	71.5	292	6236.5
89	Galb1-3GalNAca-sp3	TF, core 1	69.5	8.5	26	11.5	15.5	6.5	3	23	16.5	36.5	8.5	231.5	21.5	17.5	82	177	46.5	126.5	83.5	82.5	3286	66.5	108	88.5	116	79.5	140.5	26	48.5	81	176.5	27.5	50	51.5	77.5	27	56.5	69	24	12	40.5	59	52	101.5	27	147	64.5
93	Galb1-4Glcb-sp4	Lac	1523	185.5	1515	242.5	3068	10	2123	298	8118	2151.5	16.5	3339	3983.5	1070	211.5	4001.5	3070.5	4856	3323	38590	34721.5	12222	5104	19804	20790.5	1686.5	24490	946.5	2475.5	988.5	36968	5818.5	267.5	2148	2232	467	692	2261	725.5	2522	2791	1234.5	8283.5	2279.5	2669	40342	610.5
94	Galb1-4Galb-sp4		40.5	16.5	41.5	17	8	12	5	104	26.5	34	28	68	70	20	202.5	256	241.5	78	97	97.5	356.5	60.5	186.5	120	225	79	109	29	74	62	90	30	32	75	77.5	33.5	66.5	98	32	13	76.5	37	70	97	78.5	157.5	291.5
97	Galb1-4GlcNAcb-sp3	LN	27.5	8.5	21.5	7.5	5.5	6	5.5	11.5	16	1850.5	7	32	25	16.5	31.5	79	464	51.5	71.5	91.5	107	191.5	200.5	317	197.5	188.5	93	130	54	388.5	45	26.5	68.5	32	34	24	43.5	61.5	35.5	22	69	36	73.5	91	54.5	37	52
98	Galb1-4GlcNAcb-sp5	LN	21	10	15.5	8	7	8	6.5	17.5	20	1867	12.5	31.5	22	20.5	67	117	582	60	70.5	149	98	204	215	854.5	139	279	101	386.5	36.5	530.5	48	25	73	31	43.5	28.5	35.5	40	41	11.5	72	20.5	44.5	77.5	20.5	283.5	66.5
99	Galb1-4GlcNAcb-sp8	LN	19	8	16.5	11	7	5.5	5	11	13.5	60	5.5	28.5	24.5	15.5	29.5	104.5	32.5	55	57.5	65	88.5	33	95	87	99.5	73.5	83	12	34.5	89.5	37	24.5	23	30.5	30.5	23	41	46.5	20.5	11	58	26.5	37.5	72	21.5	37.5	37.5
105	GalNAcb1-3GalNAcb-sp3	para-Fs	60.5	44	24	517	76.5	104	305	29	1332	852.5	9.5	851	175	755	85.5	9107	14662.5	121	160.5	189.5	202	456.5	199.5	459	3172.5	2919.5	380	317	379	2312.5	230.5	245	53	907.5	280.5	98	51	97	21	271	892	93.5	453	1791.5	69.5	486	1897
106	GalNAcb1-4GlcNAcb-sp3	LacdiNAc	22.5	13.5	20.5	5.5	5.5	5.5	4.5	21	68	2417.5	13	37.5	31.5	17	49	361.5	1009.5	38	62.5	200.5	114.5	1968.5	391	928	104.5	58.5	95.5	216.5	40	655.5	74	30	91	67.5	50	27.5	42	53.5	145.5	15.5	34.5	26	50	151	22	168.5	87.5
111	Glcb1-4Glcb-sp4	cellobiose	35	86	126.5	179	7	27	11	678	18	414.5	13.5	93.5	247.5	327	92	300	248.5	427.5	2003	695.5	215.5	2990.5	501	251	15463	79.5	525.5	75	82	66.5	84.5	1199	26.5	177.5	956.5	41.5	64.5	732	86.5	16.5	1080	96	95	142	90	163	490
112	Glcb1-6Glcb-sp4	Gentiobiose	84.5	362.5	1428	17	9.5	11.5	26.5	872	75.5	781.5	127	84	1087.5	647.5	1577	6137	2785.5	679	5036	1947.5	16686	176.5	1128.5	392	1282	7457	3253	72.5	52.5	267	717	59	64.5	5314	1465.5	30.5	69.5	667	85.5	26	1856	750	86.5	1947	78	6016.5	1135
113	GlcNAcb1-3GalNAca-sp3	core 3	2375	42.5	486.5	645.5	298	114.5	2021	730.5	762	63.5	14	2035	966.5	345.5	157	533.5	71.5	272.5	87.5	1563	820.5	488.5	14687.5	364.5	996.5	542	717.5	359.5	93	132.5	740.5	97.5	803	69	2985	37.5	54	82.5	3423.5	55	298	2015	401	2538.5	30.5	1006	409.5
114	GlcNAcb1-3Manb-sp4		1085.5	13.5	1177	6.5	4.5	7.5	13.5	262.5	16	486	9.5	58	713	945.5	86.5	868.5	93	254	92	132	43131.5	218	751.5	30745	154.5	76.5	1498.5	24.5	72	97	82.5	106.5	30	1409.5	103	26.5	69.5	256.5	260.5	15	286.5	37	89	78.5	55.5	319.5	382.5
116	GlcNAcb1-4GlcNAcb-sp3	chitobiose	313.5	64	1777	78.5	36	11	40.5	337	397	1477.5	28	198	1013.5	38	1184.5	5070.5	387.5	3639	476	1384.5	5538	3028.5	2486	546.5	201	288.5	798	186	70.5	819.5	20331.5	1136.5	199.5	755.5	139	670	115	138.5	6177	3766	14728	1929	591	14889	7771.5	604.5	1266
117	GlcNAcb1-4GlcNAcb-sp4	chitobiose	476	77	848	148	17	31.5	7	85	2334	587	25.5	116.5	809.5	37	1746.5	441.5	323	332.5	392	824.5	1267	4704.5	777.5	270	640.5	91.5	323.5	722.5	77	462	16554	282.5	53.5	299	146	120	87	89.5	82.5	52	15975	2754.5	260.5	611.5	58.5	569.5	234
118	GlcNAcb1-6GalNAca-sp3	core 6	54	12	35.5	9	9.5	9.5	26	448	213.5	164.5	17	88.5	380	397	461	847	76	97	235	361	848.5	92	2140	537	159.5	257	512.5	171	120.5	217.5	577.5	361	498.5	113	400.5	218.5	110.5	402	87	279	248	694	113.5	357	83	529	205.5
122	Mana1-6Manb-sp4		31	12.5	25.5	6.5	8.5	7	4	110.5	16	42	4	48.5	32	21.5	59.5	82	54.5	78	96	94	147	52	187.5	7250	234	75.5	113	46	52.5	56.5	79.5	28.5	31	68.5	68.5	27.5	52	47.5	24	15	57	25	51.5	69	58.5	56	123
123	Manb1-4GlcNAcb-sp4		39.5	10.5	23.5	11	7	9.5	6	158.5	70.5	193	10	48.5	151.5	83.5	93	200.5	56.5	71	94	167.5	997	65	383.5	202.5	184.5	89.5	124.5	216	36	315	74	30	33	61.5	87	29	65	87	37	12.5	64	82.5	94	323.5	60.5	64.5	73.5
128	Galb1-4Glcb-sp4-Trp	Lac	2526	2503.5	3218	889	50354.5	616	1214	1002	14586	5327	551	9544.5	5629.5	1962	1176.5	14599	21766.5	4495	2684.5	38169.5	38287	5891.5	3582.5	18514.5	20769.5	1819	21176.5	6239	4634.5	2417.5	65526	9804.5	1150.5	3339.5	8091.5	1387	3169.5	6352	1870.5	7507	8089.5	2134.5	15894	9573.5	6458.5	64694	6308
129	Galb1-3(6-O-Bn)GlcNAcb-sp3		85	6.5	18	4.5	5	9	173	53.5	14.5	23.5	5.5	53	31	19	33.5	509	558.5	67	85.5	72	135.5	60.5	235	190.5	221.5	56.5	89	22	53	47	171	290.5	31	36.5	43	29.5	73.5	48	18	13.5	29.5	23	38	88	29.5	480	330.5
130	6-O-Bn-Galb1-3GlcNAcb-sp2		8278.5	158.5	181	40	27	9.5	8	86.5	1509	63	19.5	295.5	3857.5	365.5	135.5	1506.5	3372	2682.5	292.5	245.5	351	2226	1416	1355.5	156	330.5	4221.5	591	88	264.5	103	453.5	66	33	335	30	445	1177	63.5	552.5	526.5	67.5	546	4588	735.5	470.5	4091
132	Galb1-3GalNAca-sp5	TF, core1	91.5	8.5	26.5	15	30	6.5	3.5	59	19	36.5	15	280.5	22.5	17.5	90	146	38.5	99.5	71.5	93.5	3590.5	51.5	118	85	89.5	72.5	141.5	100	55.5	161.5	301.5	34.5	40.5	51	83.5	31.5	43	60	19.5	16	33	68.5	38.5	146	23.5	102	64
133	Galb1-4Glcb-sp4-Ala	Lac	1882.5	480	2180.5	311.5	20777.5	23	1526.5	175	18897.5	3069.5	19	5858.5	4502.5	1202	473.5	9390.5	9668.5	5817	4891.5	44818.5	45475	5835	6069.5	23031.5	29130	2313.5	31554.5	2633.5	4886	1965	64865.5	10151	622.5	3059	4856	957	1473.5	4403	1219.5	6150	5947.5	1707	16474.5	6564.5	5455	55409.5	3867
135	Galb1-4Glcb-sp4-Asn	Lac	258.5	16	238	15	652.5	7	1668.5	345.5	1376	546.5	8.5	608.5	1216	192.5	203	2805	2669.5	3442.5	974.5	32654	33289.5	2416.5	1399	14503.5	13908	1184.5	11905.5	188	2362.5	563.5	24828	3161	44	1290	1169.5	54.5	592.5	1031.5	474	564	1648	507.5	4095.5	1479.5	1141	34397.5	2215
136	Galb1-4Glcb-sp4-Ile	Lac	2349	2294	2695	227	30661	28	2578.5	213.5	22466.5	3357.5	47.5	6884	4729.5	1437.5	769.5	12711	17698	5653	5630.5	42545	46295	6288	6324	23269	32452	2571	33512	4405.5	4403	1785.5	65408	11057	797.5	3246.5	6707.5	1012	2045	5628.5	1650.5	6091	6802.5	1975.5	17666.5	7038	6257.5	56883	5019
137	Galb1-4Glcb-sp4-Nle	Lac	2577	4086.5	3188.5	403	32783.5	43	2195	225.5	28335.5	4151	144	8284	5339.5	1723.5	1201.5	13839	17499.5	5809.5	6602	45191	48921.5	8885.5	13911.5	26321	31660.5	3005	39839.5	5159.5	5921.5	2370.5	65465.5	12487.5	1128.5	4624.5	6985.5	1400.5	2755.5	7589	1703.5	7984.5	7669.5	2385	18497.5	9170	6608.5	62818.5	6080
138	Galb1-4Glcb-sp4-Val	Lac	2036	2228.5	2694	315	29368.5	76.5	1154.5	149.5	21474.5	2872.5	31	5563.5	4570	1416	557	11694	14352	5867.5	4980.5	44163.5	46593	5754.5	5355	22244	30211.5	2340	31874	3556	4278	1778	64423.5	10213.5	615	3084.5	5678	1008.5	1456.5	5203	1435.5	5514	5873	1756	16823	6934.5	5694	51366	4529.5
139	Galb1-4GlcNAca-sp3	LNa	26.5	539.5	1609.5	4184	11	3349	10690.5	410	1966	178	79	2298.5	1792.5	627.5	923	2808	29766	3390.5	2907	10140	739.5	76	14538.5	2151	9365	6784.5	5334.5	228	3324	616	730.5	417	3744	7125.5	861.5	350.5	1111	1323.5	271.5	37.5	13440.5	1894.5	10755	5409	41.5	968.5	6020.5
140	Gala1-3GalNAcf b-sp3		61	416.5	115	128.5	91.5	15	56.5	980.5	109	6168	10	95	425.5	255.5	1510.5	28691.5	129.5	186.5	153.5	505	19409	4362.5	701.5	12206.5	10367	117.5	551	441.5	191	272.5	2008.5	1411	75	371	3825	90.5	208	159	221.5	3134	89	919	14998	690.5	663.5	176.5	2216.5
142	GlcNAca1-3GalNAcb-sp3		6307.5	567.5	1575	2748	108.5	532.5	138	22844	2799.5	7252.5	7489.5	18201.5	13121.5	1069.5	7059.5	10829	38925	2615	8369.5	22771	13619	2508.5	3633.5	27257	27559	11463.5	6066.5	3637	26437.5	1109	4308.5	801.5	845.5	14068.5	6134	15401.5	2898	8849	2042	330	9977.5	4361.5	5618	8088.5	45146.5	2171.5	6280
143	Fuca1-2(3-O-Su)Galb-sp3		25.5	11.5	22.5	12.5	6.5	16.5	4	15.5	19	40	11	45.5	62.5	65	58	100	72.5	86.5	248	170.5	160	3820	177	95	6710	69	98	275	47.5	32	81.5	104.5	23.5	47	47	34	41.5	58	21	18.5	301.5	30.5	57.5	85.5	31.5	77	104.5
145	Galb1-3(6-O-Su)GlcNAcb-sp3		63.5	7.5	30	9.5	5.5	8	11.5	76.5	16	26	21	37	34	22	62.5	433.5	694	47.5	82.5	181.5	128	82.5	515	111.5	178.5	56	118.5	89.5	50	44	223	652	25.5	32.5	51.5	22.5	48	84.5	22	14.5	71.5	27.5	180.5	193	67.5	213.5	775.5
146	Galb1-4(6-O-Su)Glcb-sp2		212	153.5	19	9.5	7.5	5.5	8.5	347.5	65.5	1129.5	13.5	446	435.5	93	115	631.5	5531	82	761	229	2134.5	128.5	813.5	974	897	56	309.5	64	104	79	690.5	47.5	55	94	314	31.5	47	89	405	1099.5	226	162.5	250.5	82.5	61	81.5	265
149	GlcNAcb1-4(6-O-Su)GlcNAb-sp3		33247	166	54224.5	4889.5	6230.5	3380.5	7067	21141	2593.5	13251.5	7284.5	47818	910.5	2423	5442.5	15644	27975	36610.5	2690	6154	7174.5	46761	43706.5	45710.5	18503.5	6094	3682	1984.5	663.5	15312.5	15941	23873	28506.5	25997	65535	3378	656	65535	65535	17495	1654	1635	8087.5	33683.5	4594.5	65440	32448
150	3-O-Su-Galb1-3GalNAca-sp3		26.5	12	26	15	54	8.5	3.5	14.5	11	21.5	4.5	35.5	19	25.5	34.5	137.5	36.5	87.5	67.5	85	118.5	39.5	176	91.5	100.5	69	100	37	28	40	63	26	27	34	50	29.5	40.5	42	21.5	11.5	31.5	86.5	39.5	69	24	56	40
151	6-O-Su-Galb1-3GalNAca-sp3		299	14.5	22	9	14.5	9	14	167	24	21	12	382.5	375.5	42	235	255	810	67	1941.5	4192	3894	15438.5	207	229.5	492.5	1525	6098.5	142	28	487	657.5	311	262.5	1709.5	200	77	160.5	387	103.5	37	276	503	61.5	214	20.5	409.5	5624
153	6-O-Su-Galb1-4Glcb-sp2		24.5	8.5	20.5	10.5	6.5	7.5	5.5	83	15.5	25.5	14	30.5	29	23	61.5	80	104	50	77	91	167	42.5	159.5	127	142.5	77	273.5	63.5	36	35.5	74	25.5	24.5	43	47	26	53	47	22	13.5	44	25.5	55.5	61.5	52.5	84.5	67.5
154	3-O-Su-Galb1-3GlcNAcb-sp3		107	732.5	960	974.5	11.5	95	84	489	8006.5	74.5	24	484.5	183.5	2238.5	139.5	8314	502	1096	246.5	217	24214	26970.5	4758	1602	118	177	2369.5	1782.5	1325.5	2102	234	1681.5	724.5	73.5	398	29	1934	85.5	463	607.5	523.5	3684	6028.5	964.5	1987.5	690	10381
156	3-O-Su-Galb1-4GlcNAcb-sp2		22	9	21	10	6	9	3.5	11	16.5	1340.5	13	33	218.5	11	58	69.5	66	68.5	74.5	210.5	97	97	406	1071	88	68	96	125.5	28	203.5	37	28.5	38.5	48.5	33.5	31.5	49	39.5	26	11	30	23	31.5	57	21	318	46.5
159	4-O-Su-Galb1-4GlcNAcb-sp3		23	126.5	19	9	5.5	8.5	4.5	76	16	58.5	10	33.5	25	19	44.5	85.5	86.5	69.5	66	326.5	128	69	251	106	148	55	163.5	23	64.5	61	61	28	43	59.5	62.5	88.5	42.5	72.5	24.5	14	57	27	433.5	201	38.5	502	45
161	6-O-Su-Galb1-3GlcNAcb-sp3		521	16	78.5	97.5	11	12.5	6	68	2211.5	88	9	124.5	77	63	1114.5	1156	3533.5	569	166.5	109	674	2444.5	762.5	550.5	123.5	840	2191.5	869.5	95.5	432	418	574.5	113.5	59.5	373	29	264	74.5	48	81.5	241	86	1034	357	139	481	2930.5
164	GlcAb1-3GlcNAcb-sp3		249.5	16.5	162.5	41.5	15	8.5	5.5	293	1278.5	92	11	68.5	172	3937	177.5	6843	536	158	377.5	174.5	862.5	4123	773	691	243.5	95	712.5	919	185.5	474.5	182.5	271.5	87.5	5126	315	66	1416.5	96.5	81	89	385.5	196	1206.5	262	127.5	362	6113.5
165	GlcAb1-3Galb-sp3		22	11	23	11	8	7.5	4	157.5	15.5	24	7.5	48	23.5	33	69	97	56.5	89.5	77	92.5	205	43	183.5	202	164.5	79	149.5	29.5	199	41.5	79.5	33	26.5	61	189	33	83.5	65	25.5	16.5	58	46.5	56	100	74.5	145	73.5
166	GlcAb1-6Galb-sp3		37	35.5	33.5	10	1485	5	5	318	38.5	79	8	63	2826	134	173	181.5	95	222	93.5	339	416.5	666.5	4628.5	268.5	1369.5	84.5	331	42	54.5	45	82	33	75	63.5	71	70.5	85	93.5	61.5	15	67	25.5	6305	86	101.5	171.5	203.5
167	GlcNAcb1-4[3-O-CH(CH3)COOH]GlcNAcb-sp4		176.5	464.5	18804.5	5127.5	242.5	4591	47.5	452	53	5986	7.5	61	53.5	56.5	3073.5	1941.5	5109	578	4629.5	4393.5	7588.5	35288	3411.5	42979	32958.5	1315	31679.5	65535	1565	4397	386	71.5	283	34935	342	365	723	19764	49.5	416	20694	607	11165	1171	11714.5	13200	672
171	Neu5Aca2-3GalNAca-sp3		21.5	11	26	12	7	8	5.5	20.5	22.5	41.5	9	93	46.5	23.5	66	185.5	124.5	66.5	143	83	221.5	37.5	301	172.5	106.5	76	186	21	33	62.5	47.5	32.5	220	60.5	94	161.5	58	48.5	21.5	12	37	60.5	40	48.5	31	439	66
172	Neu5Aca2-6GalNAca-sp3	SiaTn	82	12.5	24	15	6	11	4.5	77.5	29	94.5	4.5	89	257	118	373	420	43	72.5	217.5	111	131	31	98.5	79.5	101	252.5	133	28.5	27.5	68.5	208	28	108	361.5	51.5	36	54	84	24	14.5	38	95	42	65.5	26.5	69.5	44
173	Neu5Acb2-6GalNAca-sp3		70	7.5	34	17.5	24.5	13	10.5	270.5	13.5	335.5	8.5	453	65.5	211.5	322	831.5	56.5	53	333	1742.5	146.5	30.5	104.5	91	114.5	135	282	144	30.5	94	1199	26.5	214.5	39	77.5	33.5	67	87.5	21.5	22	94	148.5	48.5	387.5	25	184.5	63
174	Neu5Gca2-6GalNAca-sp3	Neu5GcTn	93	12	19	9.5	7.5	6	6.5	90	19	92	5	85	252.5	165	435.5	486.5	37.5	103.5	188	142.5	142.5	38	99	88.5	102.5	239.5	159	42	26	50	191.5	26.5	88	224	52	27	42	57.5	27.5	11	54.5	81	41.5	49	21	53	51.5
177	3-O-Su-Galb1-4(6-O-Su)GlcNAcb-sp3		20.5	7.5	21	13.5	7.5	6.5	4	20.5	74.5	4428	7	31	22.5	25.5	34	274	2763	70	76.5	3688	112	246.5	330.5	15646.5	107.5	520.5	90	352	25.5	498.5	87	28.5	279	33	54.5	27	41	38.5	62.5	13.5	34	21.5	34.5	57.5	24	449.5	46.5
178	6-O-Su-Galb1-4(6-O-Su)Glcb-sp2		25	10.5	22.5	14	5.5	11	3	53.5	15.5	27.5	17	36	34.5	36	41	62	32	72	85.5	95.5	162.5	54.5	188.5	149	128.5	59.5	151	61.5	27	33	72	28	38.5	159.5	42.5	30	56.5	176.5	23	13.5	48.5	28.5	52	72	36	101	67.5
179	6-O-Su-Galb1-3(6-O-Su)GlcNAcb-sp2		1908	7	60	5.5	7.5	6	9	242	46	57	16	435	49	20	85	571.5	8541.5	46	277	361.5	137.5	859	2046	528	135	667.5	219	78.5	57.5	60.5	95.5	1086	27	43.5	136.5	28	62.5	81.5	22.5	132.5	123.5	27	158.5	527.5	33.5	105	80
180	6-O-Su-Galb1-4(6-O-Su)GlcNAcb-sp2		21.5	9.5	23.5	9	7	6	4	18	18	31	16	32	25	80	38	91	58	53.5	81	86.5	104.5	37.5	164	152	124.5	70.5	90.5	25.5	37.5	28	73	28	30	40.5	49	29	36.5	49	22.5	14	29	29.5	37.5	73	22.5	242.5	40.5
181	3,4-O-Su2-Galb1-4GlcNAcb-sp3		25.5	9	17.5	16.5	5	7	5.5	25.5	19	22	7	35.5	27	31.5	33	149	43	59	75.5	88.5	290.5	39.5	228.5	125.5	119	83.5	105.5	58.5	29.5	53	68	33.5	61	39	59.5	35	40	41	24.5	12	88.5	27.5	48.5	68	66.5	340	59.5
182	3,6-O-Su2-Galb1-4GlcNAcb-sp2		18	11.5	19	13.5	7.5	7	4	17.5	13	19	14.5	37.5	21.5	15	87.5	59.5	33.5	53.5	83	94	102.5	35.5	189	207	95.5	95	101.5	22.5	28	40.5	61	27.5	42	39	38.5	32	36.5	37	18	9.5	30	24.5	32.5	53.5	26.5	270.5	35.5
184	4,6-O-Su2-Galb1-4GlcNAcb-sp3		20.5	229	19	7.5	5.5	6	5	66	11	126.5	10	45	165	57	67	120.5	156	86.5	84	429.5	215.5	102	610.5	145	3875	84.5	220	46	36	84	80.5	73	83.5	75	85	32.5	50	117	61.5	21.5	210.5	28.5	110.5	104	96.5	405	76.5
187	Neu5Aca2-8Neu5NAca-sp9	(Neu5Aca)2	37	9.5	20	11.5	14	5.5	5	18	14.5	20	3.5	38	27	14.5	54	70	43.5	63.5	66.5	85	140.5	37	120.5	91.5	112	85.5	92	22	30	30.5	59	26	25.5	36	36	27.5	37.5	47	23.5	11.5	33	24	47	61	27	45.5	42
188	Neu5NAca2-8Neu5NAcb-sp9		54.5	11	38	11.5	20	8	5	25	17	63	5	39	38.5	65.5	91	94	71	81	77	90.5	313	32	166	144	190.5	64	101	21.5	38.5	29.5	66	28.5	26.5	43.5	46.5	34.5	58.5	159.5	64.5	12.5	49.5	73	59.5	59	27.5	257.5	78
189	3,6-O-Su2-Galb1-4(6-O-Su)GlcNAcb-sp2		24	8	21	12.5	9.5	15.5	3	24	18	25	15.5	43	26	17	55	98	61.5	56.5	81.5	86	149	50.5	303	179	91.5	76.5	97.5	23	38	61.5	140	29.5	59.5	73.5	62.5	32	51	70	24.5	12.5	45.5	26	62.5	72	28.5	330.5	65
190	Galb1-4(6-H2PO3)GlcNAcb-sp2		21	9.5	23.5	11	5	6.5	6	88.5	359.5	950	4.5	48.5	142	25	62.5	78.5	54.5	58.5	83.5	79.5	177	34	96.5	2243.5	186.5	283.5	91.5	65	38	395.5	88	25.5	28.5	41	33.5	28.5	55.5	60	57.5	18	161	40.5	54.5	74.5	27.5	3030.5	63
191	6-H2PO3-Galb1-4GlcNAcb-sp2		136.5	9	585	13	7.5	8	4	1129.5	72	54.5	8	97.5	72	344.5	465.5	114	98	598	78.5	1567.5	598	78	4089	177.5	126	1050.5	957	31	61.5	6662.5	1157.5	32.5	373.5	56	89.5	31	54	60	24	30	678	632	141	61.5	485	103	200
192	GalNAcb1-4(6-O-Su)GlcNAcb-sp3		42.5	23	56.5	78.5	8.5	10.5	2.5	88.5	216.5	3442.5	19.5	88.5	186	33	465	1155	3489	72.5	82	1070.5	157.5	971.5	5096	1107.5	408	86	405.5	179	108	5658.5	215	69.5	371.5	83	81.5	41.5	69	73.5	1047.5	86	37	98	60.5	873	35	361	2781
193	3-O-Su-GalNAcb1-4GlcNAcb-sp3		24.5	11	17290	41	25.5	11.5	20	471	6440	5501	522.5	57.5	344	40	287	1133.5	13926	49	258.5	429.5	102.5	340.5	626	8730	111	3764	264	413.5	4211.5	614.5	207	368.5	1663.5	389	729	325.5	265	96	246	21.5	13939	189	215.5	683.5	116	1449	65.5
194	6-O-Su-GalNAcb1-4GlcNAcb-sp3		89	8.5	45.5	7.5	5.5	9	7	24.5	14.5	27.5	7.5	71	69	43.5	300.5	182.5	100.5	42	83.5	407	111	42.5	157.5	94	207.5	768	146.5	66	41.5	49	75.5	26.5	31	64	78.5	26	40	56	23	16.5	66	53	68.5	140	25.5	74	87.5
195	6-O-Su-GalNAcb1-4(3-O-Ac)GlcNAcb-sp3		26	11	1128	6.5	8.5	6	7	41.5	81.5	26	9.5	256	100	25.5	204.5	216	128	69	75.5	1982.5	191	32.5	761.5	256.5	98.5	492.5	126	70.5	53	62.5	114	26	25	29	91	1959.5	42	41	19.5	41.5	289	165.5	65.5	122	32	94	569
196	3-O-Su-GalNAcb1-4(3-O-Su)GlcNAcb-sp3		81.5	13.5	896.5	14	74	7	80	737.5	6531	62	1089.5	40	445.5	31.5	39	624	1163	85	261	90	1007	76	338	315.5	7864.5	5314.5	267.5	207	1042	67	70.5	263.5	197.5	1641.5	481.5	30.5	111.5	57	437.5	292	197	301.5	95.5	773.5	106.5	451	68.5
197	3,6-O-Su2-GalNAcb1-4GlcNAcb-sp3		21.5	9.5	741	18.5	56.5	10.5	143	1906	306	49.5	541.5	42	750	97	115.5	537.5	6145.5	57.5	495.5	99	126	90.5	592.5	5533.5	97	5452	276.5	194.5	8097.5	111.5	86.5	322	687	640	566	59	109	87.5	292.5	21	522	214	200.5	602	115	1081	64.5
198	4,6-O-Su2-GalNAcb1-4GlcNAcb-sp3		19.5	11.5	17.5	7.5	6	7.5	5	12	15	24.5	4.5	30	20.5	10	31	85.5	36	50.5	68	71.5	561	32.5	216.5	120.5	106	43	74.5	23.5	58.5	37.5	77	24.5	25.5	201.5	51	24	29.5	58	17.5	12.5	27	23	36.5	35	18	386.5	43.5
199	4,6-O-Su2-GalNAcb1-4(3-O-Ac)GlcNAcb-sp3		22	9	48	12	7	6	4	38	16	31	10.5	90	45.5	23	63	184	110.5	100	108.5	81.5	205	47.5	249.5	176	95.5	63	181	25.5	35	40.5	70	27.5	171	45.5	92.5	190.5	42.5	62.5	22	13	39	43.5	49.5	47	29	422	72.5
202	6-O-Su-GalNAcb1-4(6-O-Su)GlcNAcb-sp3		28	12	182	67.5	9.5	9.5	5	83	17.5	999.5	97	315.5	410	176	2607	706	1453	71.5	91	590	2493.5	38	11455	196	1218.5	435.5	1628.5	76.5	98.5	64.5	114.5	201.5	56	523	87.5	35.5	59.5	141	73.5	559	59.5	233	60	4527.5	199	119	5369
205	Neu5Aca2-6GalNAcb-sp3		42	10	21.5	17	8.5	7.5	3	12.5	334.5	42	5	73	24	19.5	2289	160.5	47.5	56	66.5	81.5	104.5	27.5	163.5	126.5	5854.5	97.5	231	372	26	326.5	48.5	31	126.5	37.5	36.5	97	37	54.5	18	90	100.5	38.5	39	161	22.5	119.5	48
206	Neu5Gca2-3Galb-sp3		84.5	10.5	16.5	6.5	6	4.5	6	21	13.5	22.5	7.5	28	22	120.5	39	73	60.5	213.5	73	76	162.5	38.5	94	96	144.5	52.5	92.5	22	51	52.5	72	28.5	27.5	39	30.5	28	54.5	41	24	11	33.5	28	54.5	66.5	37.5	66.5	75.5
208	Galb1-3GlcNAcb-sp4	Lec	1246.5	16	33	608.5	7	20	5.5	114.5	19	31	5.5	79.5	492	17.5	76.5	659.5	73.5	131	78	93.5	229	51	8340.5	1079	200	893.5	10586.5	29	350.5	39.5	144.5	34	29	54.5	35	30.5	56.5	77.5	28.5	12.5	89.5	33	95.5	69.5	64	41	70
215	Fuca1-2Galb1-3GlcNAcb-sp3	Led, H (type 1)	25.5	10	21	104.5	8.5	8.5	4	11.5	14.5	23.5	6	34	94	25	50.5	310	763.5	74	70	84	136	40	245.5	85.5	90	71.5	94.5	336	26	27.5	32.5	24.5	23	43.5	32	25	36.5	1325	21.5	11	1460	60	57.5	56.5	25.5	60	490.5
216	Fuca1-2Galb1-4GlcNAcb-sp3	H (type 2)	24	8	21.5	12	8	5.5	3.5	12	17	27	6	38	20.5	15	72	90	78	49.5	75	80.5	97.5	47	99.5	77	101	87	99	28.5	28	29.5	45.5	27	25	42	42	31	34.5	41.5	21	12	30	23	44	63	26.5	78	75
217	Fuca1-2Galb1-3GalNAca-sp3	H (type 3)	22.5	11	19	9	6	5.5	4.5	12.5	14	32	6	31.5	63.5	25.5	56.5	84	54	66.5	61.5	76.5	103	34	94	81.5	104.5	66	95.5	29	44.5	27.5	454.5	28	27.5	35	33.5	29.5	36.5	72.5	25	27.5	50	24	58.5	52	21.5	49.5	49.5
219	Fuca1-2Galb1-4Glcb-sp4	H(type 6)	1533	45.5	681	31	6	7	24.5	83.5	312.5	171.5	6.5	752	2591.5	515	89	5643	642	2345.5	83.5	43099.5	36346.5	182.5	2026	11012	731.5	942.5	27367	41.5	41.5	245	2340	1629.5	74	1761	505.5	456.5	201.5	805.5	411	197.5	659.5	862.5	3383.5	1405.5	845	22330.5	212.5
222	Gala1-3Galb1-4GlcNAcb-sp3	Galili	987.5	54	77.5	17.5	11.5	16	16	4988.5	423.5	4989	12	2317.5	2113.5	1598.5	843.5	1233	524	653	628	176.5	2047.5	323	342.5	11631	406	512	3620	316.5	1102.5	1641.5	91	152.5	102.5	376.5	74.5	2087.5	178.5	86	46.5	100	712	718	47406	782.5	606.5	1405	4324
223	Gala1-4Galb1-4Glcb-sp2	Pk, Gb3, GbOse3	35	71	24.5	404	16	17	16	743	176	636.5	13.5	75	170	98	308.5	4769	1416.5	84	183	376	178	344.5	39835	1038.5	10304	598	1067.5	93.5	516.5	7274.5	1569.5	31.5	79	327	183	44	191.5	327.5	938.5	20.5	1579.5	95	169	154	110.5	2044	157.5
226	Gala1-3(Fuca1-2)Galb-sp3	Btri	52513.5	16.5	20	12	7.5	6	6.5	15	1041.5	2381	6.5	922	2132.5	19395.5	191.5	77.5	59	63	7968.5	77.5	2182.5	195.5	148	157.5	93.5	411	763.5	201	44.5	163	227.5	25.5	106	45	30	28	193	47.5	21	122	5014	39682.5	446	189.5	282	1204	72.5
227	Gala1-3(Fuca1-2)Galb-sp5	Btri	53819.5	12.5	19	11.5	10.5	7	3.5	9	1736.5	2086	14.5	1086.5	2583.5	20875.5	269.5	64.5	79	87	8833	75	3278	204	202	174.5	96.5	212	959.5	212.5	55	186.5	193	28.5	1348.5	6584.5	36.5	33	195.5	34	20	142.5	4940.5	42543.5	903.5	219.5	317	1972	75
230	Fucb1-2Galb1-3GlcNAcb-sp3		24	15	107.5	86.5	6	18	6.5	10	47.5	24	7.5	46	25	2519	58.5	930.5	66.5	667	63	82.5	2196.5	2157	1345.5	357.5	139	66.5	103	560.5	46	34.5	56.5	489.5	27	31	187.5	27	285	323.5	28.5	29.5	90	4188	353.5	271	518.5	287	1341.5
231	Galb1-4GlcNAb1-3GalNAca-sp3		1012	9	17.5	8	8	7.5	4.5	11.5	34	77.5	8	63.5	30.5	97	43.5	79	35	88.5	73.5	77.5	108.5	31.5	94.5	152.5	97	52	1272.5	359.5	26	78	52.5	29	93.5	30	71	28	36.5	36	23	14	74	41.5	85.5	45.5	158.5	78	92
232	Galb1-4GlcNAb1-6GalNAca-sp3		53	18.5	66	13	7	8.5	5.5	366	240	204	8	113	200.5	126.5	303.5	492	101	79	97.5	302	296	134	200	150.5	181.5	81.5	668.5	66	53.5	7313.5	90.5	355.5	230.5	100	83.5	34.5	135.5	57	25	412	84	306.5	55	294.5	70	82.5	67
233	Galb1-3(Fuca1-4)GlcNAcb-sp3	Lea	22.5	10.5	20	17	6.5	7.5	3	10.5	15	20.5	7.5	42.5	20.5	20.5	34.5	57.5	91	72.5	72	74	328.5	34	93	62.5	91.5	53	95	24.5	375.5	31.5	52.5	33	22	42	38	2394	34	36.5	18.5	10	30.5	44.5	39	65.5	23.5	55.5	43
234	Galb1-4(Fuca1-3)GlcNAcb-sp3	Lex	21.5	9.5	18	7	5	5	5	11	11	22	6	30	19	16.5	34.5	63	49.5	46	76	78	106	34	92.5	78	132	49.5	80	20	38.5	31.5	44	27	29.5	29.5	31.5	27	39	54	21.5	11	31.5	26	37.5	48.5	23.5	55.5	62.5
235	GalNAca1-3(Fuca1-2)Galb-sp3	Atri	35758	9	41	67	14.5	8.5	4	14.5	16	27248	4.5	935	25915.5	3448	50.5	8202	41	73	9011	1876	834	31.5	89.5	65	585	84.5	82	23.5	28.5	266	37.5	31.5	1185.5	4775.5	33	40.5	50.5	5500	714	2556	48876	12260.5	59	43	23.5	40.5	43
236	GalNAca1-3(Fuca1-2)Galb-sp5	Atri	37178	9.5	41	159.5	17.5	12	4	10.5	18	29087.5	11.5	951.5	28228.5	3417.5	48	9143	58.5	126.5	10426.5	1808.5	779	35	88	74	771	82.5	78	21.5	32	247.5	43	56.5	890	5335	30.5	41.5	41.5	4429	643	2628	49189	12416	67	68	24	51	53
237	Fuca1-2(GalNHa1-3)Galb-O(CH2)3NHAc	ABtri	8757	11	21	14.5	7	8.5	3.5	15	15	7029.5	5.5	71.5	84	1052.5	41	88	39.5	75	83.5	79.5	169	36.5	115	74	119	83	95	23	32.5	26	50	31	27	46	35	30	47.5	64.5	22.5	12.5	1398.5	1764	44	51.5	28.5	68.5	59
239	GalNAcb1-3(Fuca1-2)Galb-sp3		51.5	8.5	3371	7	8.5	8.5	6	22	151.5	59.5	17	85.5	69	21	38.5	1154.5	459	99	152	392.5	97	51.5	209.5	105	153.5	93.5	2200.5	20	185	59.5	1434	35.5	30	93.5	69	28	38.5	78.5	674	18	32	563.5	96	76.5	45.5	304	63.5
240	Glca1-4Glca1-4Glcb-sp4	maltotriose	58.5	1483.5	460.5	203.5	78.5	18	13	284	128	119	878.5	151	651.5	190.5	82	3732.5	327.5	70	74.5	99	163	51	146.5	92	168.5	62	610	827.5	6224.5	56	338	570	36.5	6020	56.5	47.5	579.5	569	386	157	427	2090	77	10849	109	199.5	84.5
243	GlcNAca1-3Galb1-4GlcNAcb-sp3		606	1164.5	2892.5	9.5	18	8	798.5	4765	778.5	3265	874.5	4512.5	968	300	3291	12715.5	3643.5	839	2968	866	3075	70	819.5	3302.5	7236	1360.5	4820	1669.5	7442	4352.5	3034.5	571.5	114.5	15433	1179	2920	228.5	524.5	894	441	2775.5	52235	3542	1661	192.5	327.5	2026.5
245	GlcNAca1-6Galb1-4GlcNAcb-sp2		1043	884	267	174	30	11	99	278	5155	2172	22.5	730.5	85.5	342.5	766	610	1102	83	275	2660.5	3835	1401	3466.5	938.5	2717.5	1180.5	362	1313	4505.5	371.5	782.5	486.5	80	78.5	132.5	79	1890	187	80	98.5	2461	4609	2738	353	936.5	455.5	374.5
246	GlcNAcb1-2Galb1-3GalNAca-sp3		44563	1262	13819.5	8769	65251.5	2341.5	12.5	6193.5	3679	1747.5	940	1354.5	3055	18076	65535	65535	2477	22118	48047.5	17323	32352	23925.5	65535	5846.5	104.5	13480	47961	11680.5	15569.5	39686.5	62761.5	8631.5	28706	1973	15596.5	18989	583	18400.5	13658.5	1330	591.5	57146.5	9716.5	37055.5	2876	5379.5	333.5
247	GlcNAcb1-3Galb1-3GalNAca-sp3		30	12	22.5	18	14	12.5	3	22	15	113.5	11	33.5	66	46	91	500	59	81	91.5	133	181	57.5	364	508.5	115.5	105	134	210.5	29	27.5	73.5	29.5	27	46.5	85.5	32	36	53.5	604.5	17.5	109.5	38	50	79	22	52.5	114
250	GlcNAcb1-3Galb1-4GlcNAcb-sp3		23	12	17.5	6	5	5	4	21	189	24971.5	8.5	43.5	34	14.5	57.5	1151.5	2962	50.5	91.5	2021	96	2257	4063	4874.5	105.5	3310.5	71	21	27.5	5333.5	57.5	25.5	494.5	46	31.5	27	31	37.5	1603.5	12	29	22	29	71.5	18.5	146.5	38.5
252	GlcNAcb1-4GlcNAb1-4GlcNAcb-sp4	chitotriose	62.5	38	948	66.5	18	11.5	290.5	807.5	57	412	52.5	82.5	207.5	24	320	11618	318.5	1346	237.5	586.5	1721	889	603	77	85.5	103	95.5	188.5	288.5	311.5	13393	787.5	80	609	71.5	162	90.5	82.5	9366	996	13134.5	2155.5	302	1026	591.5	818	160.5
253	GlcNAcb1-6Galb1-4GlcNAcb-sp2		39.5	13.5	16.5	13	6	5	7	24.5	30.5	35.5	13	37.5	26	201.5	50	85.5	158.5	78	70	178.5	153.5	33	321.5	149	97.5	74	168.5	24.5	1119	229.5	332.5	34	30	28	167.5	28.5	51.5	76	64	30.5	41.5	84	64.5	517.5	24.5	79	48.5
254	GlcNAcb1-6(Galb1-3)GalNAca-sp3	core 2	27.5	11.5	24	12	7	6.5	3.5	20.5	15.5	22	9.5	388	24.5	16.5	96	208	44.5	84.5	87	88	2477.5	49	634.5	85	97	231	143	131.5	54.5	34	93.5	44	26	42.5	180.5	77	37	68.5	22	13	51	67	59	61	24.5	111	47.5
255	GlcNAcb1-3(GlcNAcb1-6)GalNAca-sp3	core 4	1816	15	309	83	63.5	14	2773.5	475.5	579.5	90	13	1429	767.5	259.5	136.5	291.5	63.5	88.5	89	211	447	96	12991	211.5	759.5	279	370	128.5	90.5	411.5	638	86	263.5	33.5	2784.5	193.5	61.5	57.5	2677.5	16	143	5613	308.5	1966	25	1104.5	327
256	GlcNAcb1-4(GlcNAcb1-6)GalNAca-sp3		591	2523.5	167	1583.5	78	346.5	581	3706	471.5	11483	2863	5208	23593	1079.5	65535	5751.5	42163.5	18195.5	3481.5	22431.5	65117.5	6234	17063.5	28904	63324.5	48726	21820	596.5	8258	36268	12952.5	15988.5	54951.5	65310	2798	6623	8330	12627	5437	220	37410.5	19010.5	46182	6193	879	9399.5	65535
258	Mana1-3(Mana1-6)Manb-sp4		24.5	11	23	9.5	8	7	4.5	344	17	44	4.5	62.5	26.5	21	82.5	102	76	69.5	78	93	186	57	164	87	200	72.5	153.5	24.5	77	67.5	81.5	32	29.5	60.5	46.5	29.5	65.5	76.5	34.5	13.5	65	32	65.5	79.5	83.5	52	80
259	Galb1-4(Galb1-3)GlcNAcb-sp3		19	9	20	12.5	10	8	2.5	10.5	13.5	22.5	6	36	24	15.5	33.5	61.5	53.5	56	78.5	74.5	92.5	32	96	70	93	96.5	99	22	26	26.5	33.5	32.5	24.5	46	34.5	34.5	51	48	19.5	9	36.5	26	48	59.5	22.5	65.5	42
260	Galb1-3(Fucb1-4)GlcNAcb-sp3		20	7.5	19.5	7	5	4.5	4	11.5	12.5	21	6.5	36	21.5	14.5	38	64.5	48.5	48	67.5	71	88	26	93.5	108.5	86.5	57	83	15.5	33	99.5	36.5	28	26	62	37	26.5	32	46.5	21	12	68.5	277.5	37.5	62.5	20.5	79	40
263	(GalNAcb-PEG2)3-b-DD		275	300.5	77.5	13.5	64.5	13	44	48	2799	208.5	9.5	218	514.5	212	1243	478	602.5	105	92	778.5	380	1078	3174.5	452	8477	169	230.5	232.5	78	598	656.5	101.5	110.5	104	130.5	25.5	65	241	66	532.5	4075.5	89.5	214	831	21.5	396.5	4009.5
264	Galb1-4Galb1-4GlcNAcb-sp3		211.5	290.5	229	865	12	105	1785.5	521.5	95.5	2586.5	18	485	1106	2372.5	608	701	11312	3542.5	2732.5	404	4101	2485.5	664.5	582	2838	2097.5	895.5	775	1826.5	13520.5	9896.5	814	912	344	608	3772.5	126	10502.5	472.5	3803.5	3818.5	707	2226.5	1764	49734.5	1523.5	3027
266	Gala1-4Galb1-4GlcNAcb-sp3	P1	22.5	12	24	184.5	7	9	10	555	16	42	11.5	29.5	60	42	299	191.5	80.5	80	95.5	202	109	46	340.5	115	17610.5	132.5	1062.5	273	69.5	1233	89.5	112.5	4634	114	89.5	39	64	90	336.5	18	185	30	65.5	179	26	634.5	70
267	GlcNAcb1-3Galb1-3GlcNAcb-sp3		63.5	198.5	280	349.5	27.5	33.5	7.5	39.5	2277	1898.5	14.5	102.5	101.5	1686	111.5	4056	206	292.5	84.5	354	19664.5	11252	1810	862	105.5	146	284	1920.5	153.5	1549	85.5	1022	246.5	46.5	338.5	26	601	89	91.5	524	305.5	2871	2769	939	632.5	512.5	5013.5
268	GlcNAcb1-4(Fuca1-6)GlcNAcb-sp3		114	7	236.5	9.5	6	5	9	1050	83.5	35.5	27	32.5	269	26.5	195	2255.5	274	1804.5	459	1471.5	452	1972	621	399	86	93.5	1513.5	97.5	33	132	1966	500.5	65.5	195.5	45	49	239	53.5	2007.5	54	419.5	25	421	10377.5	4299	364.5	69.5
272	Neu5Aca2-3Galb1-4Glcb-sp4-Cit		27.5	241	2877	731	7	70.5	2603	1755	6889.5	21.5	5.5	571.5	283	22	180.5	2089	43.5	40.5	21276.5	34568.5	3974.5	33.5	8799	6169.5	240	2192.5	38919.5	325.5	68	37.5	147	13657	25.5	18674.5	74.5	9684	73	344.5	7919.5	17.5	4984	25.5	65.5	40804.5	17948.5	4698.5	111.5
273	Fucb1-2Galb1-4GlcNAcb-sp3		23	11.5	22.5	14.5	6.5	6	5	16.5	95	72	5.5	36	22.5	21	36.5	275.5	170	71	77	94	173	31.5	159.5	69.5	100	58	95	70.5	46	43.5	50.5	28	32	37.5	227.5	26.5	41	36	21.5	11.5	136.5	23.5	30.5	229.5	32	151.5	49.5
274	GalNAca1-3Galb1-4GlcNAcb-sp3		4126	71.5	154	14	8.5	8.5	6	68	20.5	3809	17	61.5	308.5	272.5	335.5	1678	1270	154	4191.5	1574.5	4413	55.5	263.5	248	14078	137.5	283	185.5	508.5	426.5	79	53	165.5	2195	1072	30	68.5	299.5	255.5	2423	549.5	19073.5	57	89.5	290.5	218	181.5
275	GalNAcb1-3Galb1-4GlcNAcb-sp3		65	19.5	18	9.5	5.5	6	4	28	188.5	20557	10	46	118.5	20.5	54	941.5	2344	55.5	92	2176	105	2399	4346.5	6886	147	4310.5	99	808.5	34	3554	73	24.5	319	59.5	36	31	43.5	45.5	1078.5	13	47	24.5	40.5	68	27.5	186	49
276	GlcNAcb1-4Galb1-4GlcNAcb-sp3		357	2486	202.5	11851	126	5114	134.5	762	2640	5717.5	12	65073	1249.5	193.5	49376.5	8154	27581.5	13129.5	3505	38107	4751.5	4093.5	17221	4564	1169	1455	27153	6596	1255.5	26376.5	64321	3684	699	4826	1561	1969.5	18293	10301	1876	1978	2777.5	51186.5	18942.5	31413	23553	516.5	15440.5
277	GalNGca1-3(Fuca1-2)Galb-sp3	Atri(Gc)	7186	10	30.5	19.5	9.5	8.5	4	15	19	2571.5	4	88	5725.5	1353.5	45	472	58.5	651.5	348	554	160.5	50.5	101	77	100.5	80.5	83	21	39	28	60	48.5	84	170	36	28	40	1858.5	81.5	403.5	18376.5	12874.5	58	87.5	24.5	61.5	60
278	GalNAca1-3GalNAcb1-3Galb-sp3	Fs-3	4491.5	323	2347	242	1168.5	101.5	99.5	2790	248	2013	16	1532	10508	6847	909.5	17636	11136.5	937	6210.5	7782	31435.5	257.5	2043.5	8924	26525.5	598.5	1528	590	12472.5	202	1532.5	830.5	447.5	13897.5	559.5	398.5	5222.5	2834	2362.5	3832	53080.5	12968.5	683	1867	4089.5	2170.5	5657
279	Galb1-3GlcNAca1-3GalNAca-sp3		65535	6489	26626	1217	11469	97.5	31.5	327.5	8931	25445	276.5	26458.5	49619.5	294.5	2055	60162	49847.5	922	1417	12782.5	1513.5	1018.5	65490	17936.5	4358	29889.5	31415	619.5	29188.5	8089.5	5141.5	906	175.5	4480.5	24851.5	2396	38090	30104.5	2659.5	3699.5	14246.5	34137.5	34614	58268	4078.5	7696	15638.5
281	Fuca1-2Galb1-3GalNAcb-sp3	H (type 4)	22.5	8.5	17.5	8	7	8	5	14	16	82.5	7	34.5	87.5	34	35.5	65	48	67.5	77	84	95.5	32.5	120.5	76	158	76	89	24	703	31.5	158	27	21	45	36	27.5	59.5	198	37	15.5	64.5	25	64	51	28.5	68.5	48
282	Galb1-3Galb1-4GlcNAcb-sp3		87	14.5	51	17	7	8.5	12.5	226	141	8928	19.5	84	873	56.5	78	829	2363.5	79	105.5	508.5	389.5	935	2242	2428.5	1992.5	2002.5	304	883	255.5	1362	94.5	254.5	164.5	224	209.5	548	40	243.5	542.5	147.5	405.5	29.5	48.5	167	68.5	222.5	347.5
290	Neu5Aca2-6(Gala1-3)GalNAca-sp3		21	11.5	25.5	16	6.5	11	4	12	14	24	9.5	32	21	20.5	43.5	52.5	49.5	56.5	78	74.5	90	36.5	104.5	81.5	88.5	63	87	23	24	25	35.5	27	22	36.5	49	32.5	40	35.5	15	15	26.5	23	34.5	57.5	21.5	58.5	37.5
291	Neu5Acb2-6(Galb1-3)GalNAca-sp3		20.5	9	18.5	10	9	6	5.5	55.5	14	22.5	4	39.5	25.5	17	76	200.5	51.5	50.5	66.5	83	723.5	30	108.5	137	102.5	86.5	254.5	22.5	43	45	74	24.5	498	35.5	40	29	43.5	88	20	13.5	59	37	43.5	108.5	28	193	48.5
292	Neu5Aca2-3Galb1-3GalNAca-sp3		19.5	8	18.5	6	15.5	7.5	4	10	13	18.5	5	31.5	16	13	30.5	108	38.5	63.5	58	77.5	99	34.5	99.5	80.5	92.5	61.5	85.5	27	29.5	30.5	34.5	30.5	25	35	31.5	26	33	36	20	14	30	26.5	42	54	19	47	38.5
294	Neu5Aca2-3Galb1-4Glcb-sp4	3`SL	21	177	4118.5	803.5	6	53.5	833	1495.5	7057	22.5	164.5	379	371.5	18	104.5	2170	34.5	40	24454	37579	4664	38	9371.5	6505	158.5	1884	45862.5	207.5	183.5	49.5	99.5	13512	26	13110	51.5	9914.5	45.5	1689	7789.5	15.5	5248.5	27	86	44039.5	18113.5	2120.5	68.5
295	Neu5Aca2-6Galb1-4Glcb-sp2	6`SL	21	8	20.5	11.5	5.5	9	4.5	11	14	22	10	32	19.5	14	39.5	71.5	51	47	71.5	82	121.5	36.5	122	81	99.5	99	101.5	24	30	24	39	27.5	25.5	38	39.5	45.5	50.5	38.5	24	9.5	33.5	22	40	47.5	25	57	61.5
298	Neu5Aca2-3Galb1-4GlcNAcb-sp3	3`SLN	20.5	7	18.5	7.5	4.5	5.5	4	11	12.5	94	5	28.5	18	12	29.5	57.5	115	50.5	60	93.5	93	34	87.5	1224	104	58	81.5	104	30	26	45.5	22.5	28.5	31	35.5	24.5	43.5	34	19.5	14	27.5	25	32	33.5	16	205.5	41
299	Neu5Aca2-3Galb1-3GlcNAcb-sp3	SiaLec	242	556	1478.5	750	38.5	251.5	131	366	8430	60.5	20.5	622	203	2343	144.5	9255	773	663	540.5	203	27071	27356	3559.5	2509	127	118.5	2081	1930.5	1371.5	2048	281.5	2325.5	721.5	67	448	29.5	2782	89	509.5	730.5	859.5	5276	6915.5	969.5	2641	616	12689
300	Neu5Aca2-6Galb1-4GlcNAcb-sp3	6`SLN	21.5	9	21	13	7.5	6.5	4	11	12.5	19	6.5	29.5	22	15.5	34	60	54	59.5	65.5	86	99	36.5	90	81.5	90.5	75	86.5	18.5	29	28.5	33	26	25	56.5	42	27	36.5	37.5	20	12	31	23	35.5	51	24	45	39
303	Neu5Gca2-3Galb1-4GlcNAcb-sp3		18	9.5	23	12.5	9	7.5	4.5	10	14	94	6	33	20	16.5	43.5	73.5	146.5	86	85	97	87.5	47	97	1304	89	54.5	93.5	126.5	24.5	28.5	33.5	26.5	28	42.5	34.5	28.5	46.5	34	16.5	10.5	29	24	43.5	52	26.5	217.5	49.5
304	Neu5Gca2-6Galb1-4GlcNAcb-sp3		22	8.5	20.5	6.5	6	9	5	14	9	18	6	28.5	21.5	15	33	59	38.5	57	76	71	111.5	33.5	107	85	147.5	62	94.5	20	30	28.5	54.5	29.5	25.5	31	32.5	22	33	39.5	20.5	11	33.5	29	47	45.5	20.5	44.5	56.5
305	Neu5Gcb2-6Galb1-4GlcNAcb-sp3		21	10.5	17.5	8	6	7	6	70	271	19.5	6	30	22	17.5	42	49	37	41	69.5	74.5	95.5	28	16368.5	75.5	121	5833.5	3605	24	37	29	680	23.5	544	35.5	71	570.5	35.5	35	20	22	88	900.5	168	39.5	24.5	143.5	75.5
309	Neu5Aca2-3(Neu5Aca2-6)GalNAca-sp3		20	8	22	9.5	11.5	5.5	4	17.5	12.5	19	7	34	27.5	14	28	66.5	45.5	53	61.5	76	92.5	33.5	115.5	74	91.5	66.5	101.5	20	28.5	320	44	27	24.5	28	33.5	25.5	32	37.5	23	12.5	264.5	23	30.5	36	22	40	53
315	Neu5Aca2-3Galb1-4(6-O-Su)GlcNAcb-sp3		19	8.5	19	11	4.5	5.5	3.5	10	19	75.5	6.5	33	18.5	15.5	33	73.5	95.5	59	82.5	402	85.5	40	144.5	3814	83	71.5	94.5	118.5	26	30	41.5	25	81	38.5	34.5	28.5	38.5	36	19	8.5	26.5	24	34	63	21.5	442	47.5
316	Fuca1-2(6-O-Su)Galb1-4GlcNAcb-sp3	6`-suH(type 2)	24.5	6.5	16.5	7	5.5	7.5	4	14.5	11	21	7	28	38	21	45.5	73.5	45.5	52.5	83.5	82	102.5	34	114.5	87	159	70	85	25.5	34.5	44.5	56	30.5	29	47	39.5	29.5	44	40	24	14	47.5	29.5	45	48	22.5	57	46.5
318	Neu5Aca2-6Galb1-4(6-O-Su)GlcNAcb-sp3		17.5	10.5	16.5	8.5	5	6	5	12	12	20	6	30	17	18	33	286.5	42	35	82	76.5	88.5	27.5	99	92.5	81.5	72.5	82.5	29	28.5	24.5	57	24.5	21.5	29	34	26.5	34.5	40.5	18	13.5	24.5	22	49	50.5	20.5	38.5	31.5
320	4-O-Su-Neu5Aca2-3(6-O-Su)Galb1-4GlcNAcb-sp3		22	5.5	22	13	8	7	3.5	84.5	15.5	20	5	32	23.5	14	31	741	53	39.5	57	92.5	103	40.5	198	204.5	91.5	54.5	97	69	46.5	31	48	30	29.5	55	43	25	38	39.5	23.5	13	31	31	34	57	19.5	69	41
321	Neu5Aca2-8Neu5Aca2-8Neu5Aca-sp3		22	8.5	19.5	14.5	5	9	3	9	16	23.5	6	31.5	20.5	15	35	58.5	36	51	70	101.5	113	34.5	97.5	79.5	84	85.5	93	24.5	29.5	25	37	26	23	47.5	35.5	26.5	44	45.5	16.5	8.5	25	21.5	33.5	37.5	21.5	53.5	50
322	Neu5Aca2-8Neu5Aca2-8Neu5Acb-sp3		22	8.5	15.5	5.5	5.5	5.5	4	15	14	17.5	5	33.5	21	15	54.5	90.5	67	70.5	68	87	175	35	98	91.5	154	51.5	89	21.5	51.5	32.5	44.5	27.5	30.5	31	30.5	28	42.5	38.5	23.5	13.5	35.5	30	45.5	51	24	82.5	49.5
326	Neu5Aca2-3Galb1-4Glcb-sp4-Ile		23	189	2687	674	5	64	1687.5	1387	5896.5	18	4	421.5	308.5	16.5	103.5	2058	52	49	18962.5	32743.5	3718	34.5	6839	5320	272	1271.5	37855	160.5	90.5	59.5	97.5	11611.5	23	8687.5	82	7810.5	57	94.5	6742.5	14.5	4179.5	28	56.5	31025.5	14111	2810	88
329	Neu5Aca2-3Galb1-4Glcb-sp4-Trp		486.5	376	2009.5	995	771.5	260	2431	1832	15790.5	273	21	1069.5	1447	164	175	7215	1798	1413	12711	30474.5	12287.5	96	3508	9743	2519	836	31639	210	180	205	7804	8596.5	46	7779.5	3237	6102.5	79.5	464	5064	189	2983.5	312	1954.5	13066.5	8404	25859.5	627
334	Neu5Gca2-3Galb1-4(6-O-Su)GlcNAcb-sp3		20.5	8	18	13.5	6.5	12	4.5	14	23	72	8	40	21.5	19.5	51	86.5	106.5	88	81.5	492	108.5	65	158	4118.5	101	55	101.5	143.5	23.5	53.5	60	31.5	67.5	52.5	33	35	49	55.5	20.5	10.5	30	27	38	69.5	25.5	356.5	57.5
337	GalNAca1-4Galb1-4GlcNAcb-sp3		116.5	11.5	25.5	24	10	16.5	6.5	44.5	17	73	12.5	142.5	54	307	1288.5	377.5	76.5	86.5	110	557	493.5	146.5	272	161	1097.5	69.5	899.5	256.5	49	2707	4456	30	31.5	85.5	91.5	85	1744	180.5	550	99.5	135.5	48.5	87.5	491	30.5	1090.5	809.5
340	Neu5Acb2-6(Gala1-3)GalNAca-sp3		77	13.5	28.5	15	63.5	7	4.5	56	15	21.5	15.5	39	33.5	1039	81	734.5	70	83	77.5	84.5	193.5	45.5	105	87.5	124	68	201.5	99.5	26	42	49	26.5	620	61	58.5	33	45	73.5	23	17	252	174	35.5	177.5	56	399.5	39.5
344	Neu5Acb2-3Galb1-4GlcNAcb-sp3		98.5	11	25.5	11.5	45.5	6.5	5.5	253	14	21	5	31	27.5	21.5	52.5	590.5	70	70	82.5	73.5	107	43	97.5	89	86	62	90	294.5	23.5	53.5	38.5	26.5	57.5	74	42.5	34.5	36.5	48.5	28.5	16.5	176	72	36	602	25.5	215	67
350	Neu5Gca2-3Galb1-4Glcb-sp3		19	8	22	12.5	6.5	8	4	6.5	24.5	22.5	7.5	31.5	19	18	46	61.5	41.5	51	70	81.5	94	36.5	268	81.5	90	78.5	87	28.5	25	23	36	26.5	20	67	33.5	29.5	35.5	32	73.5	9	31.5	23	36.5	61	33	46	48.5
351	KDNa2-6Galb1-4GlcNAcb-sp3		67	13.5	289	16.5	9	6	4	112.5	106	18.5	7	36	171.5	21	78.5	509	72	95.5	76	93	195	71	9863	98.5	95	2975.5	1540.5	24.5	49.5	38.5	89	27	312	45.5	49	339.5	50.5	63	21	22	58.5	298.5	132.5	68	20.5	247	70.5
352	KDNb2-6Galb1-4GlcNAcb-sp3		32	9.5	50.5	17.5	9	9.5	4.5	15	18.5	22	7.5	52.5	30	21.5	78.5	81.5	86	88.5	111.5	96.5	199.5	63.5	171	135.5	110	61.5	91.5	31	63	31	71	29	26.5	59.5	56	42.5	55.5	78.5	22	13	53.5	29	67.5	72.5	19	78.5	66.5
353	KDNa2-3Galb1-4GlcNAcb-sp3		28	11	20.5	10	5.5	4	7.5	40.5	13.5	22.5	4	44	39	19	71	1640	71.5	69	85.5	88	156	62	117	86.5	124	79	83.5	26.5	40.5	38.5	70.5	29.5	23	38.5	41	26	43.5	71	21	15	37.5	23	69.5	59	19	220.5	64.5
354	KDNb2-3Galb1-4GlcNAcb-sp3		65.5	11.5	76	12.5	15	8	5.5	32	18.5	215.5	5	70.5	84.5	27	86.5	358	355.5	89.5	89	129.5	350.5	75	191.5	237.5	180	73.5	97.5	102.5	103.5	227	96.5	26.5	61	55	49.5	39.5	44.5	111	27	20	72.5	38.5	84	69.5	17.5	304	133
359	Gala1-3(Fuca1-2)Galb1-3GlcNAcb-sp3	B (type 1)	36670.5	103	42	17.5	31	9	4.5	21.5	230	555.5	11.5	1767	2084.5	27544	239.5	86	1721.5	69	12057.5	77.5	122.5	566	199	2363	115.5	124.5	214	188	44.5	412	431	24.5	1168.5	6618.5	34.5	28	257.5	46	24.5	1302.5	4882	33210	224.5	716.5	231	451.5	1077.5
360	Gala1-3(Fuca1-2)Galb1-4GlcNAcb-sp3	B (type 2)	50135	12.5	20.5	8.5	7	6	6	10	241.5	6104.5	7	981	4241	23706.5	268.5	77	36	83.5	11645	77	86.5	37.5	140.5	143.5	102.5	137.5	154.5	231.5	61	217	143.5	26	1747.5	12288	31.5	32	149	35.5	19	92.5	5064	37552	238	448	476	664.5	55
362	Gala1-3(Fuca1-2)Galb1-3GalNAca-sp3	B (type 3)	22517	14.5	26	63	43	8.5	7.5	10	208.5	780	7.5	365	2488.5	16705.5	1351	93	1353	1279	19066	76.5	95	3662	1685.5	2971.5	96.5	299	2581	196	1322.5	1373.5	425.5	29	5648.5	5637.5	37.5	132.5	70.5	67	68.5	2096	8046	28431.5	3721	1201	299.5	262	90
363	Gala1-3(Fuca1-2)Galb1-3GalNAcb-sp3	B (type 4)	41644	17.5	23.5	134	13.5	14	6.5	10.5	540.5	1966.5	9	693.5	2904.5	27964	374	78	4737.5	140.5	20678.5	80	100.5	761	264.5	1247.5	89.5	288	176.5	240	2037.5	498	358.5	27.5	3903.5	6857.5	39.5	37.5	126.5	62.5	21.5	1429.5	8246	31698	4401.5	1041.5	640	333.5	82
364	Gala1-3Galb1-4(Fuca1-3)GlcNAcb-sp3		546.5	374.5	21.5	325.5	13.5	42.5	13.5	59.5	88.5	4942.5	8	710	1893	649.5	64.5	80.5	1160.5	175	87	84	587	180.5	132	9428.5	196.5	176.5	1150	58	372	416	64.5	108	86.5	227.5	43	614	81	63.5	23	23	611	692	23658.5	631	30	87	1478.5
365	Gala1-4(Fuca1-2)Galb1-4GlcNAcb-sp3		24	7.5	21	68	5	9.5	9	305	15.5	23	8	42	74	28.5	149.5	74.5	82.5	47	114	209.5	132.5	34.5	144	100	16206	486.5	19734	29	86.5	105.5	179	48.5	624	149.5	62.5	36	51.5	52.5	67	14.5	68	26.5	63	72	21	689	50.5
366	GalNAca1-3(Fuca1-2)Galb1-3GlcNAcb-sp3	A (type 1)	47530.5	43	122.5	64.5	16.5	11.5	7.5	32.5	65	27217.5	10	3547	56241.5	8852.5	90	11823	101	81	8953	670.5	431.5	52	244	131.5	710	103.5	103.5	88	71	71.5	62	35	8631.5	17474.5	46.5	33	57	5235	1468	1373.5	43440.5	4630	152	74	24	136.5	126.5
368	GalNAca1-3(Fuca1-2)Galb1-4GlcNAcb-sp3	A (type 2)	47522.5	10	41	13	5	8.5	4	13	14.5	24919	7.5	1610.5	48019.5	6079	36.5	11253.5	35.5	45	7060	216	125.5	35	85	63.5	2116	43.5	87	24.5	26.5	30.5	42	26	1379.5	15481.5	37	35	34	1172.5	368	1259.5	26031	6696	48.5	62	23.5	72	41.5
369	GalNAca1-4(Fuca1-2)Galb1-4GlcNAcb-sp3		65.5	7	21.5	9	8	8	4.5	25.5	13	82.5	7	35	31	194.5	1408	150.5	73	83.5	82	253.5	287.5	34.5	90.5	178	379.5	42.5	11907.5	76.5	44.5	68.5	8689.5	28	24.5	38.5	80.5	40	250.5	788.5	235.5	26.5	69	32	64	62	150.5	445	83
370	GalNAcb1-3(Fuca1-2)Galb1-4GlcNAcb-sp3		95.5	10	21.5	7.5	6	5.5	5	11.5	11	90	8	32.5	191	22	32	95.5	31	49	218	82.5	87.5	32.5	86	151	99.5	76.5	96.5	22	24	34	44	22.5	24	94	34	26.5	32.5	37	15.5	16.5	83	23	45	46.5	20	61	33.5
373	Gala1-3Galb1-4GlcNAcb1-3Galb-sp3	Galili(tetra)	1313	234.5	53	336.5	103.5	12.5	69.5	6064	375	3969	91.5	3380.5	1281.5	1837	458	2251	4472	964.5	725	141.5	1638.5	1998	742	10776.5	1237.5	158	3569	231.5	860	1646.5	181	78.5	103.5	323.5	892.5	870	180	457	24	48.5	744	716.5	57908	976	571	1093	1455.5
374	Gala1-3(Gala1-4)Galb1-4GlcNAcb-sp3		1408	62	21	130	9.5	23	90	9087.5	52.5	28.5	11.5	13326.5	435.5	113	1382.5	594.5	1564	283.5	143.5	300.5	325.5	620	1383	1993	16941	64.5	33518	235	1521	49	499.5	100	5652	363.5	239	63	32.5	143	1600	25	93	33.5	331.5	1462	37	1147.5	4521
376	Galb1-3GlcNAcb1-3Galb1-4Glcb-sp4	LNT	81	49.5	553	6.5	5.5	10	2838.5	167	315	52.5	159.5	2979	902	332.5	475.5	1367	1632	1884	13431.5	49145	2560.5	41	684	3101	945.5	665	37130	227.5	40	1084	1751	6261.5	105	1650	923.5	30	320.5	2473	783	25.5	4005	26	13043	5899.5	3864	34593.5	11703
377	Galb1-3GlcNAcb1-3Galb1-3GlcNAcb-sp2		288	170.5	410.5	85	9	11.5	8	238.5	2445	122.5	13	852.5	342	1593	175	2820	5199.5	403.5	87.5	97	11704.5	10727.5	3861.5	933.5	90.5	676	1116	925.5	195.5	735	264.5	896	77	49	236	25	347	2574	71	171	337.5	247.5	1849	785	3839	384.5	6975.5
378	Galb1-3GlcNAca1-3Galb1-4GlcNAcb-sp3		65535	6667	28695	2368	4282	307	201	7629	22713.5	13865	317.5	27375.5	57627	611	2981	65004.5	61002.5	1380.5	1893	9454.5	3418	1392	64807	31706.5	15526	26264.5	34132	581	24375	8611	6187	2519	309	9158.5	18584.5	2178.5	18187	37793	416	3154	7876.5	40371	36058.5	65409.5	2803.5	6998.5	19668
379	Galb1-3GlcNAcb1-3Galb1-4GlcNAcb-sp3		19.5	19	19.5	12	6.5	9	5	15.5	241.5	25255	7	45.5	36	15.5	40	1461	4448	61	110.5	2757.5	88	2432.5	5369.5	5847	84.5	5187.5	86.5	1471.5	28	6223.5	52.5	30	485.5	51	34	30.5	38	33	1548	12.5	28	23	37.5	79	20	135	42
380	Galb1-3GlcNAca1-6Galb1-4GlcNAcb-sp2		28111	641	3353.5	2728.5	2035.5	712	39	1882.5	21885	2056.5	60	17985.5	30628	1340	4874.5	22114.5	47918.5	1623	3547	21960.5	4490	1094.5	29142.5	22998.5	11703.5	8368	16822	599.5	2022	3167	3310	8461	1050	536.5	1906.5	221.5	2286	26998.5	75	1261.5	1542	59880	35647.5	43192.5	481.5	2061	13561.5
381	Galb1-3GlcNAcb1-6Galb1-4GlcNAcb-sp2		23	7	24.5	8.5	6	7	5.5	16.5	23.5	22	10.5	39.5	22	24.5	50.5	89.5	171.5	60.5	89.5	75	181	31.5	174	99.5	118	76.5	93.5	35.5	62	505	204	26	21	30.5	45	28.5	35.5	54	62	21	30	32.5	64.5	291	20.5	73	91.5
383	Galb1-4GlcNAcb1-3Galb1-4Glcb-sp4	LNnT	35	64.5	551	14.5	8	19	2823.5	141.5	543	80.5	166.5	7198.5	1375.5	462	656	1405.5	1512	1946	25148	50560.5	2292	61.5	1021.5	2947.5	694.5	1372.5	36057	344.5	30	1261	2179	5948.5	199	1580	1014.5	32	296	2214	1010.5	19.5	3952.5	62.5	14109	3427.5	3778.5	38579	63887
384	Galb1-4GlcNAcb1-3Galb1-4GlcNAcb-sp2		23	11.5	17	10.5	4.5	6.5	3.5	9.5	100.5	13655	12.5	35	51	17.5	34	363	793	49.5	73	2225.5	104.5	1918.5	19986.5	3230.5	80.5	1947	80.5	1499	26	4899.5	37	31	217.5	50	30	30	41	34.5	4943	10.5	21.5	23.5	37	81	23	192.5	37
386	Galb1-4GlcNAca1-6Galb1-4GlcNAcb-sp2		35.5	427.5	613	7.5	8.5	7.5	996	175.5	1689	45.5	52.5	1102.5	398	1956.5	539	733.5	10604	416	988	8526	107.5	73.5	8465	691	2764	5709	1241	159	555.5	1857.5	128.5	721.5	1043	808	366.5	183.5	306	201	104.5	44.5	5943	1186.5	4883.5	6403	26.5	252	878.5
387	Galb1-4GlcNAcb1-6Galb1-4GlcNAcb-sp2		17.5	8.5	16	9	5	7	4.5	12	17.5	20.5	9.5	29.5	18.5	12.5	33	49	37.5	53	63.5	67.5	131.5	32.5	81	62.5	80	65.5	209	23.5	72	28	37.5	27	24	34	33.5	27	41.5	31.5	19	13	25.5	22	30	46	16.5	60	46
388	Galb1-4GlcNAcb1-6(Galb1-3)GalNAca-sp3		29	9	19	13	6	6.5	4.5	32	17	20.5	12	311.5	21	14	50	42.5	62	61.5	63.5	75.5	2645.5	36	78.5	68	83.5	67.5	127.5	62	28.5	29.5	91	27.5	23.5	43	36	27.5	33	55	14.5	11.5	28.5	52	35	68.5	21	62.5	36.5
389	GalNAcb1-3Gala1-4Galb1-4Glcb-sp3	Gb4, P	64	412.5	656.5	1197	950.5	94.5	41	789	705	4522.5	16	121	283.5	32	1678.5	13391	523	327	245.5	1196	601.5	11684.5	24404.5	1012	2166.5	413	40056.5	170	8244.5	3022.5	8590.5	89	379	4644.5	1047	121.5	500	3885	596.5	9343	1567	565	1021.5	1012.5	316	1443.5	3199
390	Glca1-4Glca1-4Glca1-4Glcb-sp4	maltotetraose	23	341	526.5	7.5	6	18	12.5	86	90	159	1074.5	47	343.5	90	70.5	3838.5	345.5	853	139	1986	445	140.5	1989	2158	834	219	2070.5	474.5	5436	42.5	220	189.5	30	3430	59.5	64	429.5	224.5	99.5	117	389.5	2332.5	37.5	12051	30.5	92	89.5
392	GalNAca1-3(Fuca1-2)Galb1-3GalNAca-sp3	A (type 3)	42297	18	726.5	21.5	7.5	13	5	418.5	22	22005.5	5.5	1949.5	27326.5	16199.5	96	42376.5	95.5	70.5	15900.5	2034	1484	34.5	158	96.5	4594.5	66	88	27	52	38.5	49	30	11085.5	27462.5	35.5	25	33	17159	8377.5	4466	58166.5	21776.5	87	42.5	18.5	87	73
395	GlcNAcb1-3(GlcNAcb1-6)Galb1-4GlcNAcb-sp2	Tk	20	9.5	24	11.5	6	5.5	4.5	11.5	13	41	13	29	24	16.5	57.5	61	34	59	73	74.5	83.5	30.5	83.5	150	109.5	62	86	23	27	26.5	48	26.5	54.5	42.5	47.5	30	37.5	52	22	12	30	27	32.5	46	22.5	50	34.5
396	(GlcNAcb1)3-3,4,6GalNAca-sp3		112	269	24	79	12	58	1484	128.5	2364	221.5	58.5	1788	6053.5	81.5	10939.5	769	9590.5	151.5	8653	6099	39604	773	3663.5	278.5	24129.5	6018.5	380	235	1101	3520.5	938.5	1382.5	9761	22799.5	3717.5	793.5	367.5	850	6244	108	654	49711	7642	2096.5	29.5	2139.5	5805
404	GalNAca1-3Galb1-4(Fuca1-3)GlcNAcb-sp3		1244.5	6.5	17.5	6.5	6	5.5	6	93.5	12.5	225.5	6	33.5	221.5	23.5	127.5	971	86	35.5	482.5	2393.5	2683	35	101	75.5	381	45	101	21.5	33.5	72	64.5	28.5	85.5	109.5	69	26.5	47.5	50	81	184	730.5	350	38.5	42.5	52.5	41	81.5
410	Galb1-3GlcNAca1-3Galb1-3GlcNAcb-sp3		65290	6581	18343.5	1473	4423	577.5	165.5	6526.5	16768.5	22726	204.5	27165.5	36100.5	4485.5	2540	63815	61268.5	899	1244	5589.5	20241	16959.5	56136.5	20195	5821.5	19546	32547.5	1790.5	19050.5	8364.5	5069	2769	285.5	3553	15200.5	2149.5	22226.5	36163.5	447	4774.5	6381	30756	37940.5	55183.5	3904	7679.5	28250
411	Galb1-4GlcNAca1-3Galb1-4GlcNAcb-sp3		53.5	2252.5	1222.5	151	21.5	567.5	593	1248	6998	4122.5	55.5	2019.5	1639.5	1376.5	1440.5	3391.5	8741.5	2378.5	4321	2926	1769	245	5605.5	1718.5	2592.5	2790	4114.5	1193.5	2142	2625.5	1237	1910.5	713	4090.5	1508.5	565	1622.5	2057.5	984.5	356	10050.5	30361	7096	2224	121	1229	5683
421	Galb1-3GlcNAcb1-3Galb1-4Glca-sp4		410	12.5	1058.5	25	7.5	7.5	6.5	23	189	2025	10.5	75.5	96	88.5	66	336	1629.5	81	99	21809.5	136	238	454	115.5	202	56	3186	101.5	45.5	1624	279	60.5	27.5	81.5	621	30.5	43.5	50	68	17	63	33	484	456.5	148	321.5	951
425	Neu5Aca2-3Galb1-4(Fucb1-3)GlcNAcb-sp3		20.5	9	17.5	7	5.5	5	4.5	12.5	10.5	21	4.5	30.5	18.5	12	39	71	52	44	66.5	70	101	32	92.5	66	93.5	47	77	18	33.5	32	35	25.5	28	61	30.5	25	36.5	38.5	18.5	10	30	24.5	40	40	17	50.5	49
428	Neu5Aca2-3Galb1-4(Fuca1-3)(6-O-Su-)GlcNAcb-sp3		20	8.5	17	10.5	6.5	6	6	12	13.5	22.5	6.5	32.5	25	14.5	42	70	59.5	57	74.5	79.5	114.5	37.5	105.5	75.5	113.5	74	89	20	31	28	48.5	23.5	26	38	38.5	29	54	49.5	19	12.5	34	24	43.5	41	22	41.5	52.5
429	Neu5Aca2-3(6-O-Su-)Galb1-4(Fuca1-3)GlcNAcb-sp3		21.5	9.5	19.5	10	6.5	5.5	5	10.5	12	19.5	6	34.5	24	14	45	65	47	57.5	72	80	102	38	109.5	88.5	86	55	95	21	29.5	31	44.5	27	21.5	36	35	58	32.5	61.5	20	10	29	28.5	36.5	50.5	21	48.5	48
431	Neu5Aca2-3Galb1-4(2-O-Su-Fuca1-3)GlcNAcb-sp3		20	11	20.5	13	5.5	10.5	4	11.5	12.5	22.5	4	34	23	11.5	33.5	50	44.5	65	73.5	75	95.5	33	97.5	94	84	64.5	80.5	23	27	26	37.5	27	23	42.5	34.5	28.5	39.5	38	21	10.5	63.5	26	38.5	56.5	24	53	46.5
432	Neu5Aca2-3Galb1-4(3-O-Su-Fuca1-3)GlcNAcb-sp3		29.5	8.5	20	8.5	8	6.5	3	75.5	11.5	17	5.5	32.5	424	12.5	221	66	62.5	41	87.5	610	107.5	59.5	114.5	87	114.5	52.5	150	24	39	30	37	25	24.5	66.5	45	27	34	38.5	18.5	53.5	32.5	25.5	36	41.5	20	44	34.5
437	GalNAca1-3(Fuca1-2)Galb1-3GalNAcb-sp3	A (type 4)	64137	10.5	4721	8	8	47	5	508.5	14	21866	7	12861	29244.5	17636	53.5	47644	39	74.5	16397	8156	8853	36.5	90.5	67.5	24348.5	48	85	23	1277.5	28	52.5	28	10652.5	31054	34	29	48.5	10835.5	5410	3605.5	60814	18706.5	51	43	19.5	63	51.5
438	Fucb1-2Galb1-4(Fuca1-3)GlcNAcb-sp3		67	11	22.5	17.5	6	5.5	5	11.5	4879	86.5	6	35	152	101.5	34.5	109	1266	54	74.5	92	113	94.5	116.5	156	86.5	47	132	141	53	29	56	178.5	30	33.5	102	32	35	37.5	21	10	89.5	65	41.5	251	21	54	47
441	Neu5Aca2-6(Fuca1-2)Galb1-4GlcNAcb-sp3	6`SiaH(type 2)	21	8	19	15.5	6.5	7.5	3.5	9	14	17	6.5	31	20.5	17.5	52.5	80.5	70	70	68	81	85.5	36.5	89.5	69.5	83.5	40	83	18.5	24	24.5	43	26.5	30.5	46	35	25	34	31.5	13	9.5	25	23.5	34.5	36	21.5	54.5	63
442	Neu5Aca2-3(GalNAcb1-4)Galb1-4Glcb-sp4	GM2	20	10	517.5	10	6	7.5	4.5	14	10	25.5	54.5	34.5	21	14	35	91.5	47	41.5	71.5	80	102.5	62	87	71.5	121	91	18862	20	29.5	30	59.5	26.5	20.5	89	66	24	34	46	23	11.5	27.5	26	87	5234.5	21	54	63
479	Fuca1-2Galb1-3GlcNAcb1-3Galb1-4Glcb-sp4	H(type 1, penta)	194.5	24	512.5	11.5	6.5	18	552	87.5	366	1102.5	64.5	1110.5	1071.5	231.5	511	773.5	1659.5	1727.5	10022	55921	1572	80	257	2652	912.5	667	37398.5	32	40.5	442.5	1116	4212	31	822	457.5	32.5	277.5	2243.5	603.5	22.5	3220	26.5	12842.5	3800	2893	18798	2369.5
481	Gala1-3Galb1-4GlcNAcb1-3Galb1-4Glcb-sp4	Galili (penta)	1093	225	621.5	419.5	60	92	2934.5	7036.5	923	2713	257	10285.5	2585	2285.5	1436.5	3538	1695.5	2503	32260	54185.5	3354.5	3369	1852.5	14759	1498.5	1900	42760	408.5	946	1863.5	2218.5	7118	149	2116.5	1015	619.5	511.5	2631.5	910	31	4931.5	682	58460	4101.5	4806.5	42479.5	63084.5
485	Galb1-4GalNAca1-3(Fuca1-2)Galb1-4GlcNAcb-sp3		92	12.5	82.5	27.5	22	16.5	5	90.5	2834	60	133	653.5	194.5	563.5	79.5	587	79.5	88	127	93	16270	200	3491	2214	1034.5	96.5	166	42	1234	88	124	417	97.5	26592.5	95	183	402.5	422	27.5	20	1039.5	172	169.5	2342.5	29.5	383.5	198.5
488	Galb1-4GlcNAcb1-3(Galb1-4GlcNAcb1-6)GalNAca-sp3		782.5	9	16.5	7	4	5.5	6	14	22.5	96.5	6	32.5	25	92.5	29.5	76	33.5	42.5	70.5	77.5	100.5	40	90	72	121.5	67	585	283.5	35	81	63	36	39.5	35	56.5	29	38	58.5	27.5	11	42.5	28.5	85	50	108	87	100.5
489	Galb1-4GlcNAcb1-3(GlcNAcb1-6)Galb1-4GlcNAcb-sp2		17	9	16.5	9	5.5	6.5	5	8.5	12.5	19	10	29	18.5	11.5	29	46.5	37	32.5	60.5	71	81.5	38	74	73.5	97.5	67.5	87.5	19	26	25	44.5	23	21.5	29.5	32.5	28	39	34.5	20.5	11	32	24	31.5	45.5	18	43	35.5
492	Glca1-6Glca1-6Glca1-6Glca1-6Glcb-sp4	isomaltopentaose	65.5	15	92.5	16	6	6.5	15.5	888.5	124.5	59.5	183.5	66.5	90.5	24.5	366	655	72	72.5	1815.5	181.5	264	2311.5	298.5	363	1218.5	304	119.5	23.5	305.5	275	65	129	28	50	44.5	27.5	63	89.5	32.5	15.5	65	50.5	1228.5	1665.5	60.5	135	104
493	GlcNAcb1-4GlcNAcb1-4GlcNAcb1-4GlcNAcb1-4GlcNAcb-sp4	chitopentaose	97	22.5	255	56.5	15	13.5	9	395	189.5	240.5	11	82.5	85	23.5	662	4933.5	160	674	512.5	1062.5	2723.5	1441.5	4487.5	105.5	133	179.5	188	237	160.5	194.5	5426.5	168	67.5	519.5	49.5	55.5	93.5	74.5	1973.5	202	3439	534.5	172.5	322.5	445.5	223	79.5
495	Mana1-3(Mana1-6)Mana1-6(Mana1-3)Manb-sp4		25	9	17	6	4.5	5	6	15.5	14.5	24	3	31.5	23.5	17.5	89.5	98.5	81.5	62	78	78	109	31.5	100.5	68	107	52.5	78.5	30	36	30.5	73	26.5	28	40.5	37.5	26	37.5	76.5	22.5	12	41	26	45	65	26	42.5	78.5
496	Fuca1-2Galb1-3(Fuca1-4)GlcNAcb1-3Galb1-4Glcb-sp4	Leb (hexa)	27	39	502.5	14	6	17.5	110.5	15.5	345.5	151	178.5	4292.5	864.5	105.5	892.5	1076.5	1734	1701.5	5720.5	55842.5	1060	45.5	492.5	2725.5	907.5	743.5	35985.5	40.5	30	392.5	577	4354.5	25.5	1142.5	502	31	273.5	3093.5	555.5	12.5	2812	35.5	15500.5	2801.5	2226.5	20680.5	2020.5
498	Galb1-4GlcNAcb1-3Galb1-4GlcNAcb1-3Galb1-4GlcNAcb-sp3		18.5	23	22.5	10	5.5	7.5	4	18	182	26097.5	7.5	45.5	33	11	38	1481	7831	71	98	2564.5	93	2123.5	5051	4827.5	81	4658.5	81.5	1335.5	26	5048.5	34.5	28.5	371.5	41.5	38.5	29.5	38	33	1043	12	24	26	35	79.5	21	112	31.5
499	Galb1-4GlcNAcb1-3(Galb1-4GlcNAcb1-6)Galb1-4GlcNAcb-sp2		16	8.5	18	11.5	6	6.5	3	7.5	11.5	17	12	30.5	20	14	31.5	47.5	32.5	57.5	89	67	84.5	32	71	58.5	76	77.5	79	20	23	23.5	36.5	27.5	22.5	43	31.5	32.5	37	54	19.5	14	86.5	107	31	45.5	22.5	59	33
501	Galb1-3GalNAcb1-3Gala1-4Galb1-4Glcb-sp4	Gb5	516	15	395	29.5	346.5	13.5	249.5	492.5	2642.5	3043.5	92.5	259.5	1081	37	2424.5	458.5	17438.5	4070.5	2718.5	280.5	2216	10111	37699	24892	14639.5	258.5	6665.5	275.5	428	1746	3931	83	31.5	3208.5	19726	49.5	310	1461.5	47.5	476	520	694	2706	1014.5	4125	852	690.5
502	Glca1-6Glca1-6Glca1-6Glca1-6Glca1-6Glcb-sp4	isomaltohexaose	1049.5	14.5	127.5	12	9	7	65.5	1047	81.5	247	85	123	274	110	487	740	68	71	2601.5	227	195.5	6859	418	826.5	4586	512	112.5	31.5	537	628.5	68	313	25.5	102.5	44.5	27	41	87.5	33.5	11.5	54.5	36	1825.5	2121	44.5	133.5	144.5
503	GlcNAcb1-4GlcNAcb1-4GlcNAcb1-4GlcNAcb1-4GlcNAcb1-4GlcNAcb-sp4	chitohexaose	56	11	56	18.5	8	7.5	5	370.5	18.5	48	5	49	58	26	75.5	348	92	103	138.5	143.5	447.5	118.5	937	98	167.5	92	138.5	36	65	50	167.5	34.5	40	65	44.5	32	50.5	88	84	18	151	67	79.5	86	85.5	85.5	87
504	Galb1-4GlcNAcb1-2Mana1-3(Galb1-4GlcNAcb1-2Mana1-6)Manb1-4GlcNAcb1-4GlcNAcb-sp4		19.5	10.5	20.5	13.5	7	10	4	13.5	17	21	4	38	22.5	15.5	40	72	40	68.5	77.5	72.5	95	35	85.5	66.5	86.5	70.5	87	19.5	26	24	39	25	25	42	34	29	37.5	48.5	17	9.5	27.5	26.5	41	62.5	23.5	64	45
505	GlcNAcb1-2Mana1-3(GlcNAcb1-2Mana1-6)Manb1-4GlcNAcb1-4GlcNAcb-sp4		20.5	6.5	13	8.5	6	6.5	5	13.5	10.5	19	5	28	20.5	15.5	25	44.5	31	43	69.5	71	90	29	94	65.5	99	59	84.5	15	27	27	57	23.5	30	30.5	31.5	26.5	44	35	18.5	9.5	24.5	23.5	30	37.5	20	40	36.5
508	GalNAcb1-3(Fuca1-2)Galb1-4(Fuca1-3)GlcNAcb-sp3		81	9.5	17.5	7.5	7.5	10	4	11	14.5	119.5	6	33.5	80	18	28.5	63.5	35.5	44.5	59.5	76	84	34.5	78	73.5	107.5	73	92.5	18	26	27.5	47.5	25	25	112.5	36.5	26.5	54.5	41.5	22.5	15.5	93	289	57.5	66	19.5	34	44
512	GalNAca1-3Galb1-4GlcNAca1-3Galb1-4GlcNAcb-sp3		2621	105	267	11.5	7.5	11	14	176.5	295	29126	18.5	55	353	446	596.5	3777.5	5368	197.5	4909.5	3815.5	2756.5	2217.5	4878	5586	14073	4571	359.5	1583	603.5	5966	91	50.5	508.5	3698	309	41.5	70.5	392.5	2770	3538.5	1216	22123	119.5	124	722	287.5	96
514	GalNAca1-3GalNAcb1-3Gala1-4Galb1-4Glcb-sp3	Fs5	1732	104	2882	137	1325	72.5	51	1033.5	595	539.5	25	96.5	451	2732	6649.5	28326	4654.5	1088.5	777	3080	8972.5	422.5	21882.5	7708.5	18301	374.5	6494	428.5	3745.5	2129	12766	1005	957	3650.5	838.5	143.5	325.5	8705.5	3581	2029	9718.5	1033	400.5	1467.5	645.5	4005.5	614
535	Neu5Aca2-8Neu5Aca2-3(GalNAcb1-4)Galb1-4Glcb-sp4	GD2	26	8.5	207.5	8.5	5	5.5	3.5	45.5	14	24	15	34.5	20.5	17.5	50.5	165	71.5	73	75.5	86	124	72.5	117.5	86	137.5	68.5	7154.5	21	46	37	63	30.5	28	39.5	34	26.5	49.5	42	22.5	11.5	51	21	49.5	2194	31.5	64	110.5
627	Neu5Aca2-6Galb1-4GlcNAcb1-2Mana1-3(Neu5Aca2-6Galb1-4GlcNAcb1-2Mana1-6)Manb1-4GlcNAcb1-4GlcNAcb-sp4	11-OS, YDS	17	8.5	17	8	6.5	9.5	5.5	11	9.5	19	4	30	20	16.5	32.5	43	32.5	33	62.5	77	83	28	81	72	90	44	78.5	17.5	26	25	39	26	21.5	31.5	34.5	25	33.5	33	15.5	8	24.5	24	33	32	15.5	38.5	43.5
631	(GlcAb1-3GlcNAcb1-4)38-sp6	hyaluronic acid	2005	24	33	146.5	306.5	41.5	199.5	1010.5	417	892.5	184.5	4395.5	677.5	2379.5	164.5	550.5	142	3031	111	766.5	1966	121	2725	184	423.5	116.5	100	73.5	35	107.5	249	139	232.5	147	48.5	132.5	52.5	1339	3477.5	741.5	846.5	152	231	303.5	670.5	668	159.5
632	(GlcAb1-3GlcNAcb1-4)13-APEA	hyaluronic acid	22.5	13	20	15.5	10.5	14	11.5	69	1449	59	14.5	51	153	5527	188.5	268.5	133.5	64	84	107.5	190.5	42	5238	180.5	88	84.5	109.5	42	48.5	38.5	129.5	67	120	1241	65.5	102	74	56.5	37.5	359.5	203.5	98.5	936	67	31	254.5	102.5
633	(Neu5Aca2-8)n-NH(p-C6H4)CH2CH2NH2	colominic acid	26	10	22.5	10	5	6	6.5	19	12	25	7	34	25.5	16.5	50.5	90	56.5	52.5	76	85.5	107	40.5	188.5	106.5	119.5	55	85.5	18	49	30	62	27	33	38	38.5	26	37.5	46	24	13.5	34.5	26	52	63	34	73.5	63.5
800	GlcNAca1-4GlcNAcb-sp3		95.5	193.5	672	83	8.5	11	11	1128.5	823.5	217.5	9	2578	4966	112.5	619	775	1781	149	3037.5	16456	323	193	653	7556	1404	538	944.5	182	86.5	1862.5	1507.5	2967	1394	153.5	417.5	457	191.5	477.5	376.5	39.5	6662	2088.5	2656	7605	84	287.5	112.5
804	[Galb1-4GlcNAcb-OCH2CH2]2NH		28.5	9	24.5	13.5	5.5	6.5	4.5	9.5	20	101	4	34	27.5	17.5	56.5	75.5	52	61.5	62.5	86	94.5	39	87	82	96	53	83.5	19.5	30.5	28	37.5	25	30	34	31.5	27	37.5	51	27	10.5	30	29.5	42	55	26.5	69.5	44
805	GalNAcb1-4(6-O-Bn)GlcNAcb-sp3		20.5	58.5	63	60.5	11	19.5	118.5	107	586	7663.5	23.5	230.5	95	564.5	268	4840.5	12940.5	65	97	2209	144	4337	8163.5	17342.5	146.5	708	202	606.5	54.5	3730	330	69	283.5	235.5	223.5	71.5	76	97	274	36.5	69	279	93	24905.5	60	383.5	1807.5
808	Gala1-6Glcb-sp3	melibiose	29258.5	27334	4653.5	6025	15499	3415	7789.5	15481.5	18161	11510.5	1033	41494.5	64628.5	3414.5	49363.5	61758	63101	10760	33531	59197	63648	65463	60307	27569	64917	34114.5	35440	18409	64147.5	26991	7564.5	32940	6928	22072.5	26543.5	29832.5	64909.5	62416	17268	1056.5	46572.5	13190.5	64508.5	65030.5	12042.5	18840.5	64667
809	GalNAcb1-3GalNAca-sp3		2248.5	21.5	3406	3113	12	757.5	1262.5	615.5	14598.5	122	6.5	10769.5	140	1591	10925	13334.5	6067.5	73	83	204.5	211	28652	472	398.5	4405.5	264	2661	341.5	37.5	4915.5	11638.5	50.5	1857.5	1555.5	520	64	125.5	823.5	38.5	2982.5	1224	319.5	4403	4012	75.5	15791	23049.5
810	GalNGca1-3GalNAca-sp3		22.5	10.5	18.5	11	21	7	4.5	15	16.5	48	5	31.5	103.5	52.5	116.5	322.5	93	535	111.5	84	4401.5	53.5	180	320	97	70	136	23	36	27	63	36.5	36.5	161.5	64.5	27	90.5	50	26.5	24.5	217	113.5	39.5	395.5	32	259	78
812	Galb1-4Glca-sp4		22	1333.5	37.5	9	160	8	6	231.5	37	71.5	6	112.5	81	17.5	67.5	339	3204	64.5	94.5	990	5434.5	68	881	261.5	1660.5	77.5	471.5	148.5	175.5	38	590	30	153	47	113.5	35.5	52.5	93.5	25.5	17.5	172.5	28.5	60	85	71	153	71
813	Galb1-3GalNGca-sp3		20.5	7.5	19.5	4	5.5	7.5	7	146.5	12.5	23.5	5	29	19.5	22.5	38.5	82	62.5	2166.5	75	82	188	37	156.5	138	161	77	100	41	84.5	41.5	83	28.5	26	30.5	74.5	24.5	44.5	47.5	21	11.5	44	25	50	98	42	43	47
817	GalNAcb1-4GalNAca-sp3		1314	50.5	231.5	8556	235.5	4690.5	572.5	7690.5	907.5	503	3359	2524.5	14932	3481.5	65535	10633	4327	15293	1177.5	6814.5	55107	13383.5	27839	16942.5	63317	915	7495	465	5287.5	3317.5	17488.5	45057.5	22404.5	3470.5	7218.5	6704.5	3861	14699	3953	572	2338	35642	27904	14693	71	654.5	65535
819	Glcb1-4GalNAca-sp3		127	34.5	458	1182.5	41	73	80	853	3768	476.5	29.5	281	8591.5	1897	2013.5	4062	1109.5	3183.5	23259	1221.5	9649.5	782.5	6379.5	8509.5	9245	295	5771.5	552	227.5	714.5	6031.5	3510	98.5	478.5	6024.5	1779	303.5	2129	2933	159.5	3110.5	609.5	1644	21513	2264.5	1369	2106
820	GlcNAcb1-4GalNAca-sp3		852	2591	239.5	1836	162.5	538	505.5	2610.5	1685	17299.5	3661	10919	26087	1483.5	65535	6885	26658.5	19871	2326	22478	58557.5	5476	19167.5	27646.5	65114	21730.5	55392.5	887	9436.5	44133.5	24019	29016.5	53264.5	65535	3558.5	6489.5	34718.5	15331.5	11635	448.5	38715.5	18402	45219.5	10849.5	1349	9061.5	65535
821	Gala1-4Galb-sp3		285	20	29.5	14	6	6.5	67	104	25.5	34	9	76	147	54.5	181	185.5	119	65	228.5	89.5	553	1591	1889.5	402.5	415.5	239.5	11979.5	92.5	78	269.5	336	82	30	87	115	105	81	141	803.5	83	365.5	49.5	90	162	79	365.5	161.5
822	GalNAca1-4Galb-sp3		244.5	70.5	23.5	19.5	8	6	4	75	18.5	21.5	11.5	79	50	18.5	419	341	88.5	80.5	681	365	822	44	94.5	413	1021	67	142	27.5	56.5	150.5	726.5	28	31	87.5	177	30.5	212	54.5	67	19	66.5	40.5	76.5	2061.5	55	61	387
825	Glcb1-3GlcNAcb-sp3		94	1253.5	31602.5	143	612	67	8.5	703.5	2856	3291	51	165.5	37660	5694.5	321.5	2594.5	5388.5	720.5	1510	705	18802	13382	8385	30351.5	1241	421	1688.5	800	5800	2878.5	3008.5	886	552.5	4362.5	2336.5	577.5	518.5	612.5	91	255.5	1637.5	2933.5	7005.5	4688	520.5	723	7480.5
826	Glcb1-3GalNAca-sp3		1111	5016	2885	4678.5	2157.5	5696.5	249	414.5	1604.5	714.5	343	1644.5	15246.5	493	1295	7355	44066	1213.5	9197	5541	37058.5	12004.5	22485	18762.5	13059.5	9754.5	22046	1528	3368	6380	813.5	96.5	2267.5	9680.5	1418	1649	588.5	1687.5	1706	2154.5	2352	581.5	4838.5	12273	944	21185	10409
827	Glcb1-3GalNAcb-sp3		4421.5	36898	11325.5	1984.5	1968.5	1447.5	388	1043.5	4572	3420.5	5023.5	10869	26605	2851.5	1165	11555	59589	5633	45003.5	7990	65250.5	39201.5	42890	51800	21826	23989	14458.5	459	5026	10434	12150.5	1290	8734	47529.5	14087	6273.5	1538	3128	8576.5	7064	5732	1510.5	35563.5	35289	1854	27374	23090
828	GlcNAcb1-2Galb-sp3		16987	16	1029	14821	34324.5	10319.5	176	2462.5	1381.5	347	354	951.5	105.5	14746.5	24798.5	45078	1893	6960	45637	13448.5	64974.5	24270	54011.5	10892	536.5	6628.5	50810	664	1899.5	6474.5	19129.5	575	10334.5	1197.5	602.5	452	403	9879.5	36961.5	134.5	936.5	37339.5	1281	6722.5	1855.5	892.5	896
829	GlcNAcb1-4Galb-sp3		115.5	857.5	82	3122	6.5	464	89	2026.5	1083	4394	16.5	65535	332	132	17076.5	1642	9928.5	7062.5	988	6294	3063.5	72	3324	3182.5	376.5	215	29635	739.5	726	31489.5	10921	14207.5	47	461.5	220.5	371.5	119.5	5595.5	943	906.5	1771.5	5540	3149.5	7767.5	73	728.5	3173
830	Glca1-4GalNAca-sp3		14391.5	314.5	46856.5	1627	825.5	966	1158.5	22439	14802	777	106.5	6521.5	13804.5	2803	20830	37362.5	49130.5	310	54226.5	35979.5	6432	7026.5	8408	15276.5	26842	7161.5	11233.5	891	20911	31196	5492	32064.5	11431	9883	11770.5	817.5	9337	32370	2544.5	1959	7389	3834	4045	2351	2440.5	14494	844.5
831	Galb1-4Glcb-sp3	Lac	51.5	13.5	15	7.5	6	4	6	63.5	15.5	100	8	274.5	45	60.5	76	208	1559.5	84	80.5	464.5	1617	111.5	547	3272.5	885	82	352	25.5	54	77	331	30.5	28	62	68.5	30	65	67	110	20.5	78.5	106.5	80	83	91.5	90	71
832	Galb1-4Glcb-sp4-Leu	Lac	2717.5	4772	3375	437	19874	31.5	3410.5	245.5	28656	4438.5	269.5	9056.5	4822	1653.5	1576.5	13606.5	21607	5291	7089.5	43628.5	52360.5	9227.5	16558.5	25137	34768	3045	40319.5	5058.5	4704	801.5	28284	13936	1154	6433	7250	1800	3814	7698	1788.5	7600	9135.5	2332.5	18912.5	9757.5	5982.5	63554	5774.5
833	Galb1-4Glcb-sp4-Leu-Leu	Lac	2701	3154.5	3128.5	472.5	38431.5	24.5	2425	253.5	25840.5	4023.5	49	8565	4890.5	1473	937	12969	19572.5	4810	6143	41802	47184.5	15995	7085	23605	36660.5	2309.5	38728.5	2703	5857	2327	65535	14211	1150.5	3799	7156	1723	3022	7546.5	1588	7190	8564.5	2269	16794	7974	5579	60426	6345
834	Galb1-4Glcb-sp4-Leu-Tyr	Lac	2831	2201	3333.5	649.5	42250.5	106	2791.5	262	31476.5	5100.5	63.5	9051.5	5391.5	1814	1027.5	14873.5	21481.5	5213	7015.5	47221	54293	8861	8012.5	20976	35908.5	2349.5	40591.5	5679.5	6299.5	2892.5	65535	13647	1497.5	3708.5	6765	2398.5	4458	7567.5	1737.5	7431	9356.5	2643	14223	8985.5	6608.5	62593.5	5934
835	Galb1-4Glcb-sp4-Leu-Phe	Lac	2915.5	2071	1992.5	194	17593	38.5	2735	600.5	21171	5399.5	61	9802.5	5182	1509.5	935.5	15341.5	21124	5226	8114.5	43542	56502.5	17368	9342.5	22504	36133	2537	39016	4247.5	6631.5	2440.5	65535	13679.5	1713	3490.5	8109	2742.5	4506.5	7094	1651.5	7001	8707	2343	17080.5	8293.5	5420.5	59452	6289.5
836	GlcNAca1-3Galb-sp3		414	687	930	107	126	13.5	429	2832	971.5	315	497	2716.5	1330	326	1551	6787.5	4660	1157	1079.5	5695	4484.5	478	1493	1000.5	6295.5	4783.5	11707.5	1044	1443.5	1960.5	2352	422.5	87	6557	729	12420	461.5	287.5	739	199.5	2352.5	39083	3111.5	903.5	337	490.5	4461
837	Glcb1-3Galb-sp3		89.5	20.5	3039	58.5	153	11	4	633.5	176.5	492.5	88	79	281	45.5	150	716	296.5	1345.5	172	344	852.5	147	181.5	699.5	1594.5	166.5	4007.5	162	465.5	2870.5	306	38.5	76.5	266.5	254.5	40	46.5	353.5	37.5	93	105.5	52.5	88.5	216.5	55.5	1496	741.5
838	Glcb1-6Galb-sp3		7623	1661.5	1639	487	1872	16.5	15.5	1349	7971	18165	347.5	358	761	225	1038.5	1368.5	8607.5	1678.5	1859	26302.5	1570	2656	22103	27041.5	9213	1019.5	13460	97	35883	5528	9191.5	6497.5	358.5	439	1533	57.5	1104.5	5561.5	187.5	3430	356	19491.5	7430	19048	322.5	2111	1222
839	GlcNAcb1-3Galb-sp3		415	372	3747.5	48.5	76	100.5	909	21.5	40.5	258	67.5	269	317.5	83	107	459.5	5314	460.5	105.5	230	239	456	300	126	2926	1485	3379.5	263	54	236.5	1631	11885.5	61.5	200	225	37.5	92	1571	193	17	70.5	54.5	111	10317.5	74	1109.5	571
840	Galb1-4Glca-sp3	Laca	98	13255.5	73.5	22	2286.5	7	6.5	164.5	87.5	514.5	12.5	1312	794.5	422	85	1630	5482	77	758.5	3587.5	49514	979.5	9165	756	6845.5	75	6101.5	303.5	11592	208	3406	499	11918	48.5	78	405	44.5	292.5	51.5	568.5	13154	1267	121	4182	1217.5	282.5	82
841	Gala1-4Glcb-sp3		303	6889.5	3395	2608	27019.5	568.5	149	38699.5	4150.5	3525	1304	4656	14065.5	6781	11628	4527	29873	15011	3859.5	8273.5	8761.5	3802	14871.5	32994	20229.5	23111.5	18251	8450	2617.5	6629	12861.5	155.5	2947	2398	25118	4950	2448	11803.5	10811	4671	22424	10486.5	6647	17216.5	8686	5198.5	8538.5
842	Gala1-4Glca-sp3		96.5	4224.5	1499.5	627.5	365	67	6.5	6759.5	195.5	260.5	271	1552	662.5	506	894.5	280.5	2169	5238	239.5	1622.5	1423	425.5	2536	1378.5	7134.5	11781.5	1304	1681	210	2110	3535	61.5	267.5	165.5	7081	155.5	138.5	2347	254	2101.5	2502.5	529.5	911.5	1874.5	347.5	674.5	1031.5
843	Galb1-3GlcNAca-sp3		25406.5	251.5	4193	3653.5	1642	1240.5	123	1355.5	21387	1168	13	53754	6706.5	2357.5	20195.5	31617	29794	1960	15215.5	27072	9595.5	2009	59576	30213	15060	6207.5	18638	1378.5	4455	2547	8760	11767.5	1979	184.5	1245	486	10436	21803	111.5	2867.5	2777.5	64168.5	27312.5	55485	474.5	5409.5	11617
844	Xylb1-2Mana-sp3		12463	28	145	79.5	10	7	4	499	32.5	283	16	85	87.5	129	91.5	602	1004.5	111	2236	4458.5	420	1718	203	98.5	299	316.5	617.5	216	162	176.5	119.5	333.5	35	1585.5	135.5	79.5	309	2089.5	24.5	40.5	92	85.5	2062	200.5	28	938	91
850	Galb1-3(6-O-Su)GalNAca-sp3	6-suTF	61	10	22	11.5	5.5	5.5	4.5	94.5	21.5	28.5	11.5	271.5	61	24.5	97	124.5	72	80.5	84	120.5	4066	216	159	109.5	1147.5	176.5	305	67	35	194	285	31	27	70.5	46.5	33	62	214.5	76	76.5	344.5	319	172.5	204.5	96	315.5	65
851	Gala1-3(6-O-Su)GalNAca-sp3		28.5	38	28	14	9	11	5	17.5	15.5	64	10	49	30.5	70	97	100	66	40.5	88.5	81.5	144	37.5	167.5	96	103	73.5	93.5	35	31.5	36	63	29	25.5	61	35	59.5	46.5	83	24.5	19.5	46	53.5	54	88.5	25	89.5	59.5
853	6-O-Su-Gala1-3GalNAca-sp3		192.5	3830.5	36.5	3054.5	61.5	690	6	328.5	235	200.5	8.5	228	4120	183	376.5	388.5	580.5	76.5	13190	4316.5	3343.5	862.5	766	424	170	1874.5	1304.5	554	95.5	60.5	709	36	93	414.5	1018.5	69.5	714	79	249.5	21.5	956.5	102	15473.5	1065.5	90	138	210
855	Crypted formula	-	187.5	14	148	103	45	13	8	80.5	119	186	38	97.5	155	310.5	363	1844	176	63	109.5	84	109	47	243	193	92.5	111	119.5	61	77.5	121	658.5	30.5	89	117	99	43.5	92	14808.5	102	103.5	134	65.5	197	270	86	208	94
856	DGlcAb1-6Galb-sp3		157	91	178.5	12	1963.5	11	6.5	715.5	291.5	467	109.5	74	834.5	741	206	287.5	282	600	251.5	2137	1719.5	2913	2570.5	788.5	5640	106	3308.5	58.5	58	147	96.5	63	71	185.5	161	28	1269.5	642.5	27	33	175	38	21383	214.5	93.5	854	767
857	Neu5Aca2-8Neu5NAcb-sp3		34.5	11	31	14	8.5	7	3	17.5	17.5	24	3	34.5	27.5	22.5	60	104.5	68.5	63.5	68	86.5	153	37	106	92	101.5	44.5	93.5	19	43	29.5	62.5	25	31.5	46	37	35.5	36	59	21.5	11	33	27.5	51	47.5	23	165.5	51
858	Galb1-4(6-O-Su)Glcb-sp3		68.5	396	49.5	19.5	9.5	12	5	256.5	24	1038.5	15	1264	284	136.5	123	496	19390.5	120.5	359	839.5	2624	181	1435.5	3667.5	1197.5	68	356	92.5	82	211.5	1070	131.5	96.5	164.5	216	33	48	142.5	166	773	126.5	63	268	94.5	177	117.5	167
901	biot-CMG2-NH2	-	17.5	11.5	16.5	11	7	10	4.5	49.5	17.5	23.5	7.5	46.5	25.5	18.5	55	140.5	40	88	74	86	109.5	142.5	170	115.5	114.5	65	85.5	84	29.5	33	85	28	48.5	85	49	36	41	52.5	20.5	14.5	35.5	25	43	77	24.5	82.5	72
931	CMG2 diamine, 2Na-salt	-	19	8.5	21	8.5	3	5	6.5	65	9.5	21.5	3	40	21	15.5	27	49.5	36.5	37	79	78	108.5	51.5	207	130	133.5	73	84.5	23	33	35	52	26.5	27.5	43.5	45	27	49	37.5	21	10.5	31	23.5	48	47	22.5	70	40.5
954	H2N-dPEG(12)-COOH	H2N-dPEG(12)-COOH	18.5	11	19.5	10	5.5	9	4.5	25.5	13	18.5	7.5	30	24.5	16	35.5	51	41.5	60	76.5	70	105	31.5	81	65.5	78.5	68	82.5	21.5	26.5	29	37	24	25	44	32.5	26.5	33.5	41.5	18	11.5	25.5	20.5	42	52.5	17.5	55	37
955	HCl*H2N-PEG-COOH 3000Da, PEG 10%	HCl*H2N-PEG-COOH 3000Da	50.5	12	28	15.5	8	9.5	3	55.5	23	21.5	5.5	64	40	24.5	91	98.5	74.5	90	86	108.5	321.5	68.5	175	94	170.5	63	124.5	24.5	44.5	44	79.5	28	29.5	64	59	34	61.5	87	26.5	14.5	68	55.5	72.5	83.5	22.5	87	77
block	-	-	41.5	13.5	39	11	6.5	7.5	4	363.5	19	47.5	4.5	67	34.5	22.5	90.5	102	77.5	47	76	94	172	44	203.5	91.5	159.5	62	116	39	73	51	69.5	33.5	31	72	60	31	54.5	85.5	33.5	15	61.5	36.5	79.5	80.5	78.5	87.5	76.5
empty	-	-	15	8	16	11	6	5	4	7	10	11	5	27	15	10	25	36	35	39.5	51.5	46	57	25	54.5	43.5	59.5	47	67.5	19	24	25	29	25	24	35	32	26	36	34	12	9	17	22	28	32.5	14	41	32
Fmix	-	-	5935	1523.5	3200.5	1011.5	664.5	336	139	2619	2675.5	4533.5	216.5	4081.5	2679	1026.5	12998.5	13424	13008.5	927.5	938	1054	1164.5	1019.5	1077	1002	1059	981.5	962.5	1581.5	7054.5	7414	7636	6531.5	6064	5490.5	5788.5	5589	5634.5	338	184	285	402.5	359.5	596	594.5	594.5	10023.5	18252
print	-	-	27.5	10.5	32	10	5	8.5	4.5	218	17	40.5	4	53.5	35.5	29	83	112.5	91.5	64	74	106	159	54	187.5	89.5	181	71	140.5	40.5	58.5	48	80	28	36.5	45	59	27	80.5	92.5	49.5	17	79.5	47.5	95	99.5	80	67.5	81
[truncated: 187 more columns]
